# Supplementary material for: Risk factors associated with sexually transmitted infections and HIV among adolescents in a reference clinic in Madrid
Source: PLoS One. 2020 Mar 16;15(3):e0228998. doi: 10.1371/journal.pone.0228998 (PMC7075699; doi:10.1371/journal.pone.0228998)
Supplement: S1 Database — (CSV) [file pone.0228998.s002.csv]

GR_agrupado_num	Sexo	Edad	Origen_num	Origen_4cat	Edad_1_rx_cum	Nºparejassexualesenlavida	Num_pareja_ult_cat	N_parejas_ul_ano_num	VIH_previo	TAR	Sexocon	PracticaSexoVaginal	Practicasexoanal	Practicasexoorogenital	AgresiónSexual	Usodepreservativoconpenetración	Preservativoensexovaginal	Preservativoensexooral	Preservativoensexoanalinsertivo	Preservativoensexoanalreceptivo	Roturadepreservativo	Preservativoconusodejuguetes	Anticonceptivooral	Profilaxispostexposición	UsodePrep	Sintomático	VHA	VHB	VHC	nunm_id	ITS_num_01	Num_its_3	herpes_01	VIH_01	VHB_01	sifilis_01	gonorrea_01	chlamydia_01	condiloma_01	ureaplasma_01	trichomo_01	otras_ITS_01	Trabajadordelsexo	Clientedeprostitución	Consumodetóxicos	Alcoholenexceso	Tabaco	Drogas	Cannabis
1	Hombre	18	6	3	2	26_ 50	1	6	Si	Si	Hombre	No procede	Receptivo	Si	No	Desconocido	No procede	Si	No procede	No	No	Desconocido	No procede	No	No	Si	Vacunada	Vacunada	Negativa	1	1	2	1	0	0	0	0	1	0	0	0	0	No	No	No	No	No	No	No
1	Hombre	18	6	3	1	11_ 25		7	Si	Si	Hombre y Mujer	Si	Insertivo	Si	Desconocido	No	No	No	No	No	Desconocido	Desconocido	No procede	Desconocido	Desconocido	si	Desconocido	Desconocido	Negativa	2	1	1	0	0	0	0	1	0	0	0	0	0	No	No	Si	Si	Si	Si	No
1	Hombre	18	1	4	1	101_500	2	1	No	No	Hombre	No	Versátil	Si	No	No	No procede	No procede	No	No	No	No	No procede	No	No	No	Negativa	Desconocido	Negativa	3	1	1	0	0	0	0	1	0	0	0	0	0	Si	No	No	No	No	No	No
1	Hombre	19	3	1	1	>500	2	1	No	No procede	Hombre	No procede	Versátil	Si	Desconocido	Si	No procede	Si	Si	desconocido	Desconocido	Desconocido	No procede	No	No	No	Negativa	Vacunada	Negativa	4	0	0	0	0	0	0	0	0	0	0	0	0	Si	Desconocido	Si	Si	Si	Si	Si
1	Hombre	15	6	3	1	26_ 50	2	1	No	No procede	Hombre	No procede	Receptivo	Si	Desconocido	No	No procede	No	No procede	No	Desconocido	Desconocido	No procede	No	Desconocido	Si	Negativa	Vacunada	Negativa	5	1	3	0	1	0	0	1	1	0	0	0	0	No	No	Si	Si	No	SI	No
1	Hombre	18	6	3	1	Desconocido	2	1	No	No procede	Hombre	No procede	Versátil	Si	Si	Si	No procede	No	Si	Si	Desconocido	Desconocido	No procede	Desconocido	Desconocido	No	Pasada	Pasada	Negativa	6	1	2	0	0	0	1	1	0	0	0	0	0	Si	Desconocido	Si	Si	Si	Si	si
1	Hombre	19	6	3	1	>500	2	1	No	No procede	Hombre	No procede	Versátil	Si	Desconocido	No	No procede	No	No	No	Si	Desconocido	No procede	No	Desconocido	No	Negativa	Vacunada	Negativa	7	1	2	0	0	0	1	1	0	0	0	0	0	Si	No	No	No	No	No	No
1	Hombre	18	3	1	2	101_500	2	1	No	No procede	Hombre	No procede	Receptivo	Si	Desconocido	Si	No procede	No	No procede	Si	No	Desconocido	No procede	Si	Si	No	Negativa	Vacunada	Negativa	8	1	1	0	0	0	1	0	0	0	0	0	0	Si	No	Si	No	No	Si	No
2	Hombre	15	6	3	2	51_100	2	1	No	No procede	Mujer	Si	Insertivo	Si	No	No	No	No	No	No procede	No	Desconocido	No procede	No	No	Si	Pasada	Vacunada	Negativa	9	1	1	0	0	0	0	1	0	0	0	0	0	No	No	Si	No	Si	No	No
4	Mujer	13	3	1	1	1	0	2	No	No procede	Hombre	Si	Desconocido	Desconocido	Si	No	No	Desconocido	No procede	desconocido	No	Desconocido	No	Desconocido	Desconocido	No	Desconocido	Vacunada	Negativa	10	1	1	0	0	0	0	0	1	0	0	0	0	No	No	No	No	No	No	No
2	Hombre	18	1	4	2	2_ 10	0	2	No	No procede	Mujer	Si	No	Si	No	No	No	No	No procede	No procede	No	Desconocido	No procede	Desconocido	Desconocido	No	Desconocido	Pasada	Negativa	11	0	0	0	0	0	0	0	0	0	0	0	0	No	No	No	No	No	No	No
4	Mujer	18	6	3	2	1	0	2	No	No procede	Hombre	Si	No	No	Desconocido	No	No procede	No procede	No procede	No procede	Desconocido	Desconocido	No	No procede	Desconocido	No	Vacunada	Vacunada	Negativa	12	0	0	0	0	0	0	0	0	0	0	0	0	No	No	No	No	No	No	No
4	Mujer	17	6	3	2	2_ 10	0	2	No	No procede	Hombre	Si	No	Si	Desconocido	Si	Si	No	No procede	No procede	Desconocido	Desconocido	No	Desconocido	Desconocido	No	Desconocido	Desconocido	Desconocido	13	1	1	0	0	0	0	1	0	0	0	0	0	No	No	No	No	No	No	No
4	Mujer	16	3	1	1	2_ 10	0	3	No	No procede	Hombre	Si	No	No	No	No	No	No procede	No procede	No procede	Desconocido	Desconocido	Desconocido	Desconocido	Desconocido	Si	Negativa	Vacunada	Negativa	14	1	2	0	0	0	0	0	1	0	0	1	0	No	No	No	No	No	No	No
4	Mujer	15	3	1	1	2_ 10	0	3	No	No procede	Hombre y Mujer	Si	Desconocido	No	Desconocido	No	No	No procede	No procede	desconocido	No	Desconocido	No	Desconocido	Desconocido	si	Negativa	Vacunada	Negativa	15	1	1	0	0	0	0	0	1	0	0	0	0	No	No	Si	No	Si	No	No
4	Mujer	17	3	1	1	2_ 10	0	3	No	No procede	Hombre	Si	Receptivo	Si	Desconocido	No	No	No	No procede	No	Desconocido	Desconocido	desconocido	Desconocido	Desconocido	No	Desconocido	Vacunada	Negativa	16	1	1	0	0	0	0	1	0	0	0	0	0	No	No	desconocido	desconocido	desconocido	desconocido	desconocido
1	Hombre	19	3	1	1	2_ 10	0	3	No	No procede	Hombre	No procede	Versátil	Si	Desconocido	No	No procede	No	No	No	No	Desconocido	No procede	Desconocido	Desconocido	No	Negativa	Vacunada	Negativa	17	1	2	0	1	0	0	1	0	0	0	0	0	No	No	Si	No	Si	No	No
4	Mujer	15	5	2	1	2_ 10	0	3	No	No procede	Hombre	Si	No	Si	Si	No	No	No	No procede	No procede	Desconocido	Desconocido	Desconocido	Desconocido	Desconocido	Si	Pasada	Vacunada	Negativa	18	0	0	0	0	0	0	0	0	0	0	0	0	No	No	No	No	No	No	No
4	Mujer	18	3	1	2	2_ 10	0	3	No	No procede	Hombre	Si	No	Si	No	No	No	No	No procede	No procede	No	Desconocido	Desconocido	No	No	No	Desconocido	Vacunada	Negativa	19	1	1	0	0	0	0	0	1	0	0	0	0	No	No	No	No	No	No	No
4	Mujer	19	3	1	2	11_ 25	0	3	No	No procede	Hombre	Si	Receptivo	Si	Desconocido	No	No	No	No procede	No	Si	Desconocido	No	Desconocido	Desconocido	No	Pasada	Vacunada	Negativa	20	0	0	0	0	0	0	0	0	0	0	0	0	No	No	Si	Si	Si	Si	Si
4	Mujer	18	3	1	2	2_ 10	0	3	No	No procede	Hombre	Si	Receptivo	Si	No	No	No	No	No procede	No	No	Desconocido	Si	No	No	Si	Negativa	Vacunada	Negativa	21	0	0	0	0	0	0	0	0	0	0	0	0	No	No	Desconocido	Desconocido	Desconocido	Desconocido	Desconocido
4	Mujer	18	3	1	2	2_ 10	0	3	No	No	Hombre	Si	No	Si	No	No	No	No	No procede	No procede	No	No	No	No	No	No	Negativa	Vacunada	Negativa	22	0	0	0	0	0	0	0	0	0	0	0	0	No	No	No	No	No	No	No
4	Mujer	18	3	1	2	2_ 10	0	3	No	No procede	Hombre	Si	No	Si	Desconocido	No	No	No	No procede	No	No	Desconocido	Si	Desconocido	Desconocido	No	Negativa	Vacunada	Negativa	23	0	0	0	0	0	0	0	0	0	0	0	0	No	No	No	No	No	No	No
4	Mujer	16	3	1	2	1	0	3	No	No procede	Hombre	Si	No	Si	Desconocido	Si	Si	Si	No procede	No procede	Desconocido	Desconocido	no	Desconocido	Desconocido	No	Negativa	Vacunada	Negativa	24	0	0	0	0	0	0	0	0	0	0	0	0	Desconocido	Desconocido	No	No	No	No	No
4	Mujer	18	3	1	2	2_ 10	0	3	No	No procede	Hombre	Si	No	Si	Desconocido	Si	Si	No	No procede	No procede	Desconocido	Desconocido	desconocido	Desconocido	Desconocido	si	Desconocido	Desconocido	Negativa	25	0	0	0	0	0	0	0	0	0	0	0	0	No	Desconocido	desconocido	desconocido	desconocido	desconocido	desconocido
4	Mujer	18	3	1	2	2_ 10	0	3	No	No procede	Hombre	Si	No	Si	No	Si	Si	No	No procede	No procede	Desconocido	Desconocido	No	Desconocido	Desconocido	Si	Desconocido	Desconocido	Desconocido	26	1	1	0	0	0	1	0	0	0	0	0	0	No	No	Si	Si	No	No	No
4	Mujer	18	3	1	2	2_ 10	0	3	No	No procede	Hombre	Si	Desconocido	Si	Desconocido	Si	Si	Desconocido	No procede	desconocido	Desconocido	Desconocido	No	Desconocido	Desconocido	si	Desconocido	Desconocido	Desconocido	27	1	1	0	0	0	0	0	0	1	0	0	0	No	No	No	No	No	No	No
4	Mujer	18	3	1	2	2_ 10	0	3	No	No procede	Hombre	Si	No	Si	No	No	No	No	No procede	No procede	No	Desconocido	No	No	No	No	Desconocido	Vacunada	Desconocido	28	0	0	0	0	0	0	0	0	0	0	0	0	No	No	Si	Si	No	Si	Si
4	Mujer	19	3	1	2	2_ 10	0	3	No	No	Hombre	Si	No	Si	No	No	Si	No	No procede	No procede	No	No	No	No	No	No	Desconocido	Vacunada	Desconocido	29	0	0	0	0	0	0	0	0	0	0	0	0	Desconocido	Desconocido	No	No	No	No	No
2	Hombre	16	3	1	2	1	0	3	No	No	Mujer	Si	No	Si	No	No	No	No	No procede	No procede	No	No	No procede	No	No	Si	Negativa	Vacunada	Negativa	30	1	2	0	0	0	0	1	1	0	0	0	0	No	No	No	No	No	No	No
2	Hombre	19	3	1	2	2_ 10	0	3	No	No procede	Mujer	Si	No	Si	No	No	No	No	No procede	No procede	No	Desconocido	No procede	No	No	Si	Desconocido	Vacunada	Desconocido	31	0	0	0	0	0	0	0	0	0	0	0	0	No	No	No	No	No	No	No
1	Hombre	18	3	1	2	Desconocido	0	3	No	No procede	Hombre	No procede	Insertivo	Si	Desconocido	No	No procede	No	No	No procede	Desconocido	Desconocido	No procede	Desconocido	Desconocido	si	Negativa	Desconocido	Negativa	32	1	1	0	0	0	0	1	0	0	0	0	0	No	No	No	No	No	No	No
1	Hombre	17	3	1	2	51_100	0	3	No	No procede	Hombre	No	Versátil	Si	No	No	No procede	No	No	No	Desconocido	Desconocido	No procede	Desconocido	Desconocido	Si	Negativa	Vacunada	Negativa	33	1	1	0	0	0	0	0	0	1	0	0	0	No	No	Si	No	Si	No	No
1	Hombre	17	3	1	2	1	0	3	No	No	Hombre	No procede	Versátil	Si	No	No	No procede	No	No	No	No	No	No procede	No	No	No	Negativa	Vacunada	Negativa	34	0	0	0	0	0	0	0	0	0	0	0	0	No	No	No	No	No	No	No
4	Mujer	18	4	2	2	2_ 10	0	3	No	No procede	Hombre	Si	Receptivo	Si	Si	Si	No	No	No procede	No procede	Desconocido	Desconocido	No	No	No	No	Negativa	Vacunada	Negativa	35	0	0	0	0	0	0	0	0	0	0	0	0	No	No	Si	No	Si	No	No
1	Hombre	18	4	2	2	2_ 10	0	3	No	No procede	hombre	No procede	Receptivo	Si	Desconocido	Si	No procede	No	No	si	si	Desconocido	No procede	Desconocido	Desconocido	No	Negativa	Aguda	Negativa	36	1	3	0	1	1	0	1	0	0	0	0	0	No	No	No	No	No	No	No
4	Mujer	16	6	3	2	2_ 10	0	3	No	No procede	Hombre	Si	No	Si	No	No	No	No	No procede	No procede	Desconocido	Desconocido	No	Desconocido	Desconocido	Si	Negativa	Vacunada	Negativa	37	1	1	0	0	0	0	0	1	0	0	0	0	No	No	No	No	No	No	No
4	Mujer	15	6	3	2	2_ 10	0	3	No	No procede	Hombre	Si	No	Si	No	No	No	No	No procede	No procede	Desconocido	Desconocido	Desconocido	Desconocido	Desconocido	Si	Negativa	Vacunada	Negativa	38	1	1	0	0	0	0	0	1	0	0	0	0	No	No	No	No	No	No	No
4	Mujer	17	6	3	2	2_ 10	0	3	No	No procede	Hombre	Si	No	Si	Desconocido	No	No	No	No procede	No procede	Desconocido	Desconocido	No	Desconocido	Desconocido	si	Desconocido	Vacunada	Negativa	39	0	0	0	0	0	0	0	0	0	0	0	0	No	No	desconocido	desconocido	desconocido	desconocido	desconocido
4	Mujer	19	6	3	2	2_ 10	0	3	No	No procede	Hombre	Si	No	Si	Desconocido	No	No	No	No procede	No procede	Desconocido	Desconocido	si	Desconocido	Desconocido	No	Desconocido	Vacunada	Negativa	40	0	0	0	0	0	0	0	0	0	0	0	0	Desconocido	Desconocido	desconocido	desconocido	desconocido	desconocido	desconocido
4	Mujer	16	6	3	2	2_ 10	0	3	No	No procede	Hombre	Si	No	Si	Desconocido	Si	Si	No	No procede	No procede	Desconocido	Desconocido	desconocido	Desconocido	Desconocido	si	Desconocido	Vacunada	Negativa	41	0	0	0	0	0	0	0	0	0	0	0	0	No	No	Si	No	No	Si	No
4	Mujer	17	6	3	2	Desconocido	0	3	No	No procede	Hombre	Si	Desconocido	Si	Desconocido	Desconocido	Desconocido	Desconocido	Desconocido	Desconocido	Desconocido	Desconocido	desconocido	Desconocido	Desconocido	No	Desconocido	Desconocido	Desconocido	42	1	2	0	0	0	0	1	1	0	0	0	0	No	No	No	No	No	No	No
4	Mujer	18	6	3	2	Desconocido	0	3	No	No procede	Hombre	Si	No	Si	Desconocido	No	No	No	No procede	No procede	Desconocido	Desconocido	desconocido	Desconocido	Desconocido	No	Desconocido	Desconocido	Desconocido	43	1	2	0	0	0	0	1	1	0	0	0	0	No	Desconocido	No	No	No	No	No
4	Mujer	18	6	3	2	Desconocido	0	3	No	No procede	Hombre	Si	Desconocido	Si	Desconocido	No	No	Desconocido	Desconocido	Desconocido	Desconocido	Desconocido	desconocido	Desconocido	Desconocido	No	Desconocido	Desconocido	Desconocido	44	1	2	0	0	0	0	1	1	0	0	0	0	No	No	No	No	No	No	No
2	Hombre	17	6	3	2	2_ 10	0	3	No	No procede	Mujer	Si	No	No	No	No	No	No procede	No procede	No procede	No	Desconocido	No procede	No	No	No	Desconocido	Vacunada	Desconocido	45	0	0	0	0	0	0	0	0	0	0	0	0	No	No	No	No	No	No	No
1	Hombre	19	6	3	2	11_ 25	0	3	No	No	Hombre	No	Insertivo	Si	No	Si	No procede	No	Si	No	Si	Desconocido	No procede	No	No	No	Negativa	Vacunada	Negativa	46	0	0	0	0	0	0	0	0	0	0	0	0	No	No	Si	Si	Si	Si	Si
2	Hombre	18	1	4	3	2_ 10	0	3	No	No	Mujer	Si	No	Si	No	Si	Si	No	No procede	No procede	Desconocido	Desconocido	No procede	No	No	No	Pasada	Pasada	Negativa	47	0	0	0	0	0	0	0	0	0	0	0	0	Desconocido	Desconocido	Si	No	Si	No	No
2	Hombre	19	3	1	3	2_ 10	0	3	No	No procede	Mujer	Si	Insertivo	Si	No	No	No	No	No	No procede	Desconocido	Desconocido	No procede	No	No	No	Negativa	Vacunada	Negativa	48	0	0	0	0	0	0	0	0	0	0	0	0	No	No	Desconocido	Desconocido	Desconocido	Desconocido	Desconocido
2	Hombre	19	3	1	3	2_ 10	0	3	No	No procede	Mujer	Si	No	No	No	Si	Si	No procede	No procede	No procede	No	Desconocido	No procede	No	No	Si	Negativa	Vacunada	Negativa	49	0	0	0	0	0	0	0	0	0	0	0	0	No	No	Si	Si	Si	Si	Si
1	Hombre	18	3	1	3	Desconocido	0	3	No	No procede	Hombre	No procede	Insertivo	Si	Desconocido	No	No procede	No	Si	Desconocido	Desconocido	Desconocido	No procede	Desconocido	Desconocido	Si	Negativa	Vacunada	Negativa	50	1	2	0	0	0	0	1	1	0	0	0	0	No	No	No	No	No	No	No
1	Hombre	17	3	1	3	11_ 25	0	3	No	No procede	Hombre	No procede	Versátil	Si	Desconocido	Si	No procede	Si	Si	Si	Si	Desconocido	No procede	No	No	No	Pasada	Vacunada	Negativa	51	0	0	0	0	0	0	0	0	0	0	0	0	No	No	No	No	No	No	No
1	Hombre	18	3	1	3	1	0	3	No	No procede	Hombre	No procede	No	Si	No	No	No procede	No	No procede	No procede	No	No	No procede	No	No	No	Negativa	Negativa	Negativa	52	0	0	0	0	0	0	0	0	0	0	0	0	No	No	Si	No	No	Si	Si
1	Hombre	19	3	1	3	1	0	3	No	No procede	Hombre	No procede	No	Si	No	No	No procede	No	No procede	No procede	No	No procede	No procede	No	No	Si	Negativa	Negativa	Negativa	53	0	0	0	0	0	0	0	0	0	0	0	0	No	No	Desconocido	Desconocido	Desconocido	Desconocido	Desconocido
1	Hombre	19	3	1	3	2_ 10	0	3	No	No procede	Hombre	No procede	Receptivo	Si	No	No	No procede	No	No procede	No	No	Desconocido	No procede	No	No	No	Negativa	Vacunada	Negativa	54	0	0	0	0	0	0	0	0	0	0	0	0	No	No	Si	Si	No	No	No
1	Hombre	19	4	2	3	2_ 10	0	3	No	No	Hombre	No	Versátil	Si	No	No	No procede	No	No	No	No	No	No procede	No	No	No	Negativa	Vacunada	Negativa	55	0	0	0	0	0	0	0	0	0	0	0	0	No	No	Si	Si	No	No	No
4	Mujer	19	5	2	3	1	0	3	No	No procede	Hombre	Si	No	Si	No	No	No	No	No procede	No procede	No	Desconocido	No	No	No	Si	Desconocido	Vacunada	Desconocido	56	0	0	0	0	0	0	0	0	0	0	0	0	No	No	No	No	No	No	No
4	Mujer	16	6	3	4	Desconocido	0	3	No	No procede	Hombre	Si	No	Si	Desconocido	No	No	No	No procede	No	Desconocido	Desconocido	desconocido	Desconocido	Desconocido	No	Desconocido	Desconocido	Desconocido	57	1	2	0	0	0	0	1	1	0	0	0	0	Desconocido	Desconocido	desconocido	desconocido	desconocido	desconocido	desconocido
2	Hombre	17	3	1	1	26_ 50	1	4	No	No procede	Mujer	Si	Insertivo	Si	Desconocido	No	No	No	No	No procede	Desconocido	Desconocido	No procede	Desconocido	Desconocido	si	Desconocido	Vacunada	Negativa	58	1	2	0	0	0	0	1	1	0	0	0	0	No	No	Si	Si	Si	Si	Si
1	Hombre	19	3	1	1	51_100	1	4	No	No procede	Hombre y Mujer	Si	Insertivo	Si	No	No	No	No	No	No procede	Si	Desconocido	No procede	No	No	No	Negativa	Vacunada	Negativa	59	0	0	0	0	0	0	0	0	0	0	0	0	Si	No	Si	Si	Si	Si	Si
1	Hombre	18	6	3	1	101_500	1	4	No	No	Hombre	No	Insertivo	Si	No	No	No procede	No	No	No procede	No	Desconocido	No procede	Si	No	Si	Negativa	Vacunada	Negativa	60	1	2	0	0	0	0	1	1	0	0	0	0	No	No	Si	Si	No	SI	No
2	Hombre	18	1	4	2	51_100	1	4	No	No procede	Mujer	Si	No	Desconocido	No	No	No	No	No procede	No procede	Desconocido	Desconocido	No procede	Desconocido	Desconocido	Si	Desconocido	Desconocido	Desconocido	61	1	2	0	0	0	0	0	1	0	1	0	0	No	No	Si	No	Si	Si	Si
1	Hombre	18	3	1	2	101_500	1	4	No	No procede	Hombre	No procede	Versátil	Si	Desconocido	No	No procede	No	No	No	No	Desconocido	No procede	Desconocido	No	Si	Negativa	Vacunada	Negativa	62	1	3	0	1	0	1	0	1	0	0	0	0	No	No	Si	No	No	Si	No
1	Hombre	19	3	1	2	101_500	1	4	No	No procede	Hombre	No	Versátil	Si	No	No	No procede	No	No	No	Desconocido	Desconocido	No procede	Desconocido	Desconocido	No	Negativa	Vacunada	Negativa	63	1	2	0	0	0	0	1	1	0	0	0	0	No	No	Si	Si	No	Si	Si
1	Hombre	17	3	1	2	51_100	1	4	No	No procede	Hombre	No procede	Receptivo	Si	Desconocido	No	No procede	No	No procede	No	Desconocido	Desconocido	No procede	Desconocido	Desconocido	No	Negativa	Vacunada	Negativa	64	1	1	0	0	0	0	1	0	0	0	0	0	No	No	Si	Si	Si	Si	Si
1	Hombre	17	3	1	2	26_ 50	1	4	No	No	Hombre	No	Insertivo	Si	No	No	No procede	No	No	No procede	No	Desconocido	No procede	No	No	Si	Negativa	Vacunada	Negativa	65	1	1	0	0	0	1	0	0	0	0	0	0	Desconocido	Desconocido	No	No	No	No	No
1	Hombre	18	3	1	2	51_100	1	4	No	No procede	Hombre	No procede	Versátil	Si	No	No	No procede	No	No	No	No	Desconocido	No procede	No	No	No	Negativa	Vacunada	Negativa	66	1	1	0	1	0	0	0	0	0	0	0	0	No	No	Si	Si	Si	Si	Si
1	Hombre	19	3	1	2	51_100	1	4	No	No procede	Hombre	No procede	Versátil	Si	No	Si	No procede	No	Si	Si	Desconocido	Desconocido	No procede	Desconocido	Desconocido	Si	Desconocido	Vacunada	Negativa	67	1	1	0	0	0	0	0	0	0	0	0	1	No	No	Si	No	Si	Si	Si
1	Hombre	17	3	1	2	Desconocido	1	4	No	No procede	Hombre	No procede	Receptivo	Si	Desconocido	No	No procede	No	No procede	No	Desconocido	Desconocido	No procede	Desconocido	Desconocido	No	Negativa	Desconocido	Negativa	68	0	0	0	0	0	0	0	0	0	0	0	0	Desconocido	Desconocido	No	No	No	No	No
1	Hombre	18	3	1	2	26_ 50	1	4	No	No procede	Hombre	No procede	Versátil	Si	Desconocido	Si	No procede	Si	Si	si	Desconocido	Desconocido	No procede	Desconocido	Desconocido	No	Negativa	Vacunada	Negativa	69	0	0	0	0	0	0	0	0	0	0	0	0	Desconocido	Desconocido	No	No	No	No	No
1	Hombre	18	3	1	2	11_ 25	1	4	No	No	Hombre	No	Insertivo	Si	No	No	No procede	No	No	No procede	Si	No	No procede	No	No	No	Negativa	Vacunada	Negativa	70	0	0	0	0	0	0	0	0	0	0	0	0	No	No	Si	Si	No	No	No
1	Hombre	18	3	1	2	51_100	1	4	No	No procede	Hombre y Mujer	Si	Insertivo	Si	No	Si	Si	No	No	No	No	Desconocido	No procede	No	No	No	Negativa	Vacunada	Negativa	71	0	0	0	0	0	0	0	0	0	0	0	0	No	No	Si	Si	Si	SI	No
1	Hombre	19	3	1	2	26_ 50	1	4	No	No	Hombre	No	Receptivo	Si	No	No	No procede	No	No procede	No	No	Desconocido	No procede	No	No	Si	Desconocido	Desconocido	Desconocido	72	1	1	0	0	0	0	1	0	0	0	0	0	No	No	Si	Si	Si	No	No
1	Hombre	19	4	2	2	51_100	1	4	No	No procede	Hombre	No procede	Receptivo	Si	No	No	No procede	No	No procede	No	No	Desconocido	No procede	Desconocido	Desconocido	No	Negativa	Desconocido	Negativa	73	1	1	0	0	0	1	0	0	0	0	0	0	No	No	No	No	No	No	No
4	Mujer	17	5	2	2	11_ 25	1	4	No	No procede	Hombre	Si	No	Si	No	No	No	No	No procede	No procede	Desconocido	Desconocido	Si	No	No	No	Negativa	Vacunada	Negativa	74	0	0	0	0	0	0	0	0	0	0	0	0	No	No	Si	Si	Si	No	No
1	Hombre	19	6	3	2	26_ 50	1	4	No	No procede	Hombre	No	Versátil	Si	No	Si	No procede	No	Si	Si	Si	Desconocido	No procede	No	No	No	Negativa	Vacunada	Negativa	75	0	0	0	0	0	0	0	0	0	0	0	0	No	No	No	No	No	No	No
1	Hombre	19	3	1	3	26_ 50	1	4	No	No procede	Hombre	No procede	Versátil	Si	No	Si	No procede	No	Si	Si	No	Desconocido	No procede	No	No	No	Negativa	Pasada	Negativa	76	0	0	0	0	0	0	0	0	0	0	0	0	No	No	Si	Si	No	Si	No
1	Hombre	19	3	1	3	11_ 25	1	4	No	No procede	Hombre	No procede	Versátil	Si	Desconocido	Si	No procede	No	Si	Si	Desconocido	Desconocido	No procede	Desconocido	Desconocido	Si	Desconocido	Desconocido	Desconocido	77	1	1	0	0	0	0	1	0	0	0	0	0	No	No	Si	Si	Si	Si	Si
1	Hombre	19	1	4	1	11_ 25	0	5	No	No procede	Hombre	No	Insertivo	Si	No	No	No procede	No	No	No procede	Desconocido	Desconocido	No procede	Desconocido	Desconocido	Si	Negativa	Vacunada	Negativa	78	1	1	0	0	0	0	0	0	0	1	0	0	No	No	Si	Si	Si	No	No
4	Mujer	14	3	1	1	2_ 10	0	5	No	No procede	Hombre	Si	No	Si	No	No	No	No	No procede	No procede	Desconocido	Desconocido	No	No	No	Si	Negativa	Vacunada	Negativa	79	1	1	0	0	0	0	0	1	0	0	0	0	No	No	Si	Si	Si	Si	Si
4	Mujer	18	3	1	1	11_ 25	0	5	No	No procede	Hombre y Mujer	Si	Receptivo	Si	No	No	No	No	No procede	No	No	No	No	No	No	No	Negativa	Vacunada	Negativa	80	0	0	0	0	0	0	0	0	0	0	0	0	No	No	Si	Si	No	Si	Si
4	Mujer	18	3	1	1	2_ 10	0	5	No	No procede	Hombre	Si	Receptivo	Si	No	No	No	No	No procede	No	No	Desconocido	Si	No	No	No	Desconocido	Vacunada	Negativa	81	0	0	0	0	0	0	0	0	0	0	0	0	No	No	Si	Si	No	No	No
2	Hombre	18	3	1	1	Desconocido	0	5	No	No procede	Mujer	Si	Desconocido	Si	Desconocido	No	No	No	Desconocido	Desconocido	Desconocido	Desconocido	No procede	Desconocido	Desconocido	Si	Desconocido	Desconocido	Desconocido	82	1	2	0	0	0	0	1	1	0	0	0	0	No	No	No	No	No	No	No
2	Hombre	18	4	2	1	26_ 50	0	5	No	No procede	Mujer	Si	No	Si	Desconocido	No	no	No	No procede	No procede	Desconocido	Desconocido	No procede	Desconocido	Desconocido	si	Negativa	Negativa	Negativa	83	1	1	0	0	0	0	1	0	0	0	0	0	Desconocido	Desconocido	No	No	No	No	No
4	Mujer	18	6	3	1	2_ 10	0	5	No	No procede	hombre	Si	Desconocido	si	Desconocido	Si	Si	desconocido	No procede	desconocido	Desconocido	Desconocido	desconocido	Desconocido	Desconocido	No	Pasada	Negativa	Negativa	84	0	0	0	0	0	0	0	0	0	0	0	0	Desconocido	Desconocido	No	No	No	No	No
2	Hombre	16	6	3	1	2_ 10	0	5	No	No procede	Mujer	Si	No	Si	No	Si	Si	Si	No procede	No procede	Desconocido	Desconocido	No procede	Desconocido	Desconocido	Si	Negativa	Vacunada	Negativa	85	1	3	0	0	0	0	1	1	0	1	0	0	No	No	Si	Si	No	No	No
2	Hombre	19	6	3	1	51_100	0	5	No	No procede	Mujer	Si	No	Si	Desconocido	Si	Si	No	No procede	No procede	Desconocido	Desconocido	No procede	Desconocido	Desconocido	si	Negativa	Vacunada	Negativa	86	1	2	0	0	0	0	1	1	0	0	0	0	No	No	Si	Si	Si	SI	No
2	Hombre	18	6	3	1	11_ 25	0	5	No	No procede	Mujer	Si	No	Si	Desconocido	Si	Desconocido	Desconocido	No procede	No	Desconocido	Desconocido	No procede	Desconocido	Desconocido	No	Negativa	Vacunada	Negativa	87	1	1	0	0	0	1	0	0	0	0	0	0	Desconocido	Desconocido	No	No	No	No	No
2	Hombre	19	6	3	1	11_ 25	0	5	No	No procede	Mujer	Si	No	Si	Desconocido	Si	Si	No	No	No	No	Desconocido	No procede	No	Desconocido	No	Negativa	Negativa	Negativa	88	0	0	0	0	0	0	0	0	0	0	0	0	No	No	Si	Si	Si	SI	No
2	Hombre	18	6	3	1	Desconocido	0	5	No	No procede	Mujer	Si	Desconocido	Si	Desconocido	No	No	No	Desconocido	Desconocido	Desconocido	Desconocido	No procede	Desconocido	Desconocido	si	Desconocido	Desconocido	Desconocido	89	1	2	0	0	0	0	1	1	0	0	0	0	Desconocido	Desconocido	Si	No	No	Si	Si
1	Hombre	18	6	3	1	2_ 10	0	5	No	No procede	Hombre y Mujer	Si	Versátil	Si	No	No	No	No	No	No	No	Desconocido	No procede	Desconocido	Desconocido	No	Negativa	Negativa	Negativa	90	1	2	0	0	0	1	1	0	0	0	0	0	No	No	Si	Si	Si	Si	Si
1	Hombre	18	6	3	1	2_ 10	0	5	No	No procede	Hombre	No procede	Insertivo	Si	No	No	No procede	No	No	No procede	Si	Desconocido	No procede	No	No	No	Pasada	Vacunada	Negativa	91	0	0	0	0	0	0	0	0	0	0	0	0	No	No	Si	No	Si	No	No
4	Mujer	18	1	4	2	2_ 10	0	5	No	No procede	Hombre	Si	No	Si	No	No	No	No	No procede	No procede	No	Desconocido	Si	No	No	Si	Pasada	Vacunada	Negativa	92	1	1	0	0	0	0	1	0	0	0	0	0	No	No	Si	No	Si	Si	Si
4	Mujer	18	1	4	2	11_ 25	0	5	No	No procede	Hombre	Si	Desconocido	Si	Desconocido	Si	Si	No	No procede	Desconocido	Desconocido	Desconocido	desconocido	Desconocido	Desconocido	No	Pasada	Vacunada	Negativa	93	0	0	0	0	0	0	0	0	0	0	0	0	Desconocido	Desconocido	Si	No	No	Si	No
2	Hombre	19	1	4	2	2_ 10	0	5	No	No procede	Mujer	Si	No	Si	No	No	No	No	No procede	No procede	Desconocido	Desconocido	No procede	No	No	No	Pasada	Vacunada	Tratada o Curada	94	1	1	0	0	0	0	0	0	0	1	0	0	No	No	Si	No	Si	Si	Si
2	Hombre	16	2	4	2	Desconocido	0	5	No	No procede	Mujer	Si	No	Si	Desconocido	Si	Si	No	No procede	No procede	Desconocido	Desconocido	No procede	Desconocido	Desconocido	si	Pasada	Negativa	Negativa	95	0	0	0	0	0	0	0	0	0	0	0	0	No	si	desconocido	desconocido	desconocido	desconocido	desconocido
4	Mujer	18	3	1	2	2_ 10	0	5	No	No procede	Hombre	Si	Desconocido	Si	Desconocido	Desconocido	Si	Si	No procede	desconocido	Desconocido	Desconocido	Si	Desconocido	Desconocido	si	Negativa	Vacunada	Negativa	96	1	2	1	0	0	0	0	1	0	0	0	0	No	No	Si	No	Si	No	No
4	Mujer	18	3	1	2	11_ 25	0	5	No	No procede	Hombre	Si	No	Si	No	Si	Si	No	No procede	No procede	Desconocido	Desconocido	Desconocido	Desconocido	Desconocido	Si	Negativa	Vacunada	Negativa	97	1	1	0	0	0	0	0	1	0	0	0	0	No	No	Si	Si	Si	Si	Si
4	Mujer	16	3	1	2	2_ 10	0	5	No	No	Hombre	Si	No	Si	No	No	No	No	No procede	No procede	No	No	No	No	No	Si	Negativa	Vacunada	Negativa	98	1	1	0	0	0	0	1	0	0	0	0	0	No	No	Si	Si	No	No	No
4	Mujer	17	3	1	2	2_ 10	0	5	No	No procede	Hombre	Si	No	Si	No	Si	Si	No	No procede	No procede	Desconocido	Desconocido	Desconocido	Desconocido	Desconocido	Si	Negativa	Vacunada	Negativa	99	1	1	0	0	0	0	0	1	0	0	0	0	No	No	No	No	No	No	No
4	Mujer	19	3	1	2	2_ 10	0	5	No	No	Mujer	Si	No	Si	No	Si	Si	No	No procede	No procede	No	Desconocido	No procede	No	No	No	Negativa	Vacunada	Negativa	100	1	1	0	0	0	1	0	0	0	0	0	0	No	No	Si	Si	Si	No	No
4	Mujer	18	3	1	2	11_ 25	0	5	No	No	Hombre	Si	No	Si	No	No	No	No	No procede	No procede	No	No	Si	No	No	Si	Negativa	Vacunada	Negativa	101	1	1	0	0	0	0	0	1	0	0	0	0	No	No	Si	Si	Si	No	No
4	Mujer	18	3	1	2	2_ 10	0	5	No	No procede	Hombre	Si	No	Si	desconocido	No	No	No	No procede	No procede	desconocido	desconocido	desconocido	desconocido	desconocido	Si	Desconocido	Vacunada	Negativa	102	1	1	0	0	0	0	0	1	0	0	0	0	No	Desconocido	desconocido	desconocido	desconocido	desconocido	desconocido
4	Mujer	19	3	1	2	2_ 10	0	5	No	No procede	Hombre	Si	No	Si	Desconocido	Si	Si	No	No procede	No procede	Desconocido	Desconocido	desconocido	Desconocido	Desconocido	si	Desconocido	Vacunada	Negativa	103	1	1	0	0	0	0	0	1	0	0	0	0	No	No	desconocido	desconocido	desconocido	desconocido	desconocido
4	Mujer	16	3	1	2	2_ 10	0	5	No	No procede	Hombre	Si	No	Si	Desconocido	Si	Si	No	No procede	No procede	Desconocido	Desconocido	No procede	Desconocido	Desconocido	si	Desconocido	Desconocido	Negativa	104	0	0	0	0	0	0	0	0	0	0	0	0	No	No	desconocido	desconocido	desconocido	desconocido	desconocido
4	Mujer	18	3	1	2	2_ 10	0	5	No	No procede	Hombre	Si	No	No	No	No	No	No procede	No procede	No procede	No	No	No	No	No	Si	Negativa	Vacunada	Negativa	105	0	0	0	0	0	0	0	0	0	0	0	0	No	No	Si	Si	Si	No	No
4	Mujer	19	3	1	2	2_ 10	0	5	No	No procede	Hombre	Si	No	Si	No	No	No	Si	No procede	No procede	No	Desconocido	Desconocido	Desconocido	No	No	Negativa	Vacunada	Negativa	106	0	0	0	0	0	0	0	0	0	0	0	0	No	No	Si	Si	No	No	No
4	Mujer	19	3	1	2	2_ 10	0	5	No	No procede	Hombre	Si	No	Si	Si	No	No	No	No procede	No procede	No	Desconocido	No	No	No	No	Negativa	Vacunada	Negativa	107	0	0	0	0	0	0	0	0	0	0	0	0	No	No	Si	No	No	Si	Si
4	Mujer	18	3	1	2	2_ 10	0	5	No	No procede	Hombre	Si	No	Si	Si	Si	Si	No	No procede	No procede	Desconocido	Desconocido	desconocido	Desconocido	Desconocido	No	Negativa	Vacunada	Negativa	108	0	0	0	0	0	0	0	0	0	0	0	0	No	No	No	No	No	No	No
4	Mujer	18	3	1	2	2_ 10	0	5	No	No procede	Hombre	Si	No	Si	No	No	No	No	No procede	No procede	No	Desconocido	No	No	No	Si	Desconocido	Vacunada	Negativa	109	0	0	0	0	0	0	0	0	0	0	0	0	No	No	No	No	No	No	No
4	Mujer	19	3	1	2	2_ 10	0	5	No	No procede	Hombre	Si	Receptivo	Si	No	No	No	No	No procede	No	Desconocido	Desconocido	Si	No	No	Si	Desconocido	Vacunada	Negativa	110	0	0	0	0	0	0	0	0	0	0	0	0	No	No	Desconocido	Desconocido	Desconocido	Desconocido	Desconocido
4	Mujer	18	3	1	2	2_ 10	0	5	No	No procede	Hombre	Si	No	Si	No	Desconocido	Desconocido	Desconocido	No procede	No procede	Desconocido	Desconocido	Desconocido	Desconocido	Desconocido	Si	Desconocido	Desconocido	Desconocido	111	1	1	0	0	0	0	0	1	0	0	0	0	No	No	No	No	No	No	No
4	Mujer	17	3	1	2	2_ 10	0	5	No	No procede	Hombre	Si	No	Si	No	No	No	No	No procede	No procede	Desconocido	Desconocido	No	Desconocido	Desconocido	Si	Desconocido	Desconocido	Desconocido	112	0	0	0	0	0	0	0	0	0	0	0	0	No	No	Si	Si	Si	No	No
4	Mujer	18	3	1	2	2_ 10	0	5	No	No procede	Hombre	Si	No	Si	No	No	No	No	No procede	No procede	No	Desconocido	Si	No	No	No	Desconocido	Vacunada	Desconocido	113	0	0	0	0	0	0	0	0	0	0	0	0	No	No	No	No	No	No	No
4	Mujer	16	3	1	2	2_ 10	0	5	No	No procede	Hombre	Si	No	Si	No	Si	Si	No	No procede	No procede	Si	Desconocido	No	No	No	No	Desconocido	Vacunada	Desconocido	114	0	0	0	0	0	0	0	0	0	0	0	0	No	No	Si	Si	Si	No	No
2	Hombre	18	3	1	2	2_ 10	0	5	No	No procede	Mujer	Si	No	Si	No	No	No	No	No procede	No procede	Desconocido	Desconocido	No procede	Desconocido	Desconocido	Si	Pasada	Vacunada	Negativa	115	1	1	0	0	0	0	0	0	0	1	0	0	No	No	Si	Si	Si	No	No
2	Hombre	19	3	1	2	11_ 25	0	5	No	No procede	Mujer	Si	No	Si	Desconocido	No	No	No	No procede	No procede	Desconocido	Desconocido	No procede	Desconocido	Desconocido	No	Negativa	Vacunada	Negativa	116	1	1	0	0	0	0	0	1	0	0	0	0	No	No	Si	No	Si	Si	desconocido
2	Hombre	19	3	1	2	2_ 10	0	5	No	No procede	Mujer	Si	No	Si	No	No	No	No	No procede	No procede	No	Desconocido	No procede	No	No	Si	Desconocido	Desconocido	Negativa	117	0	0	0	0	0	0	0	0	0	0	0	0	No	No	Desconocido	Desconocido	Desconocido	Desconocido	Desconocido
2	Hombre	18	3	1	2	2_ 10	0	5	No	No procede	Mujer	Si	No	Si	No	No	No	No	No procede	No procede	No	Desconocido	No procede	No	No	No	Desconocido	Vacunada	Negativa	118	0	0	0	0	0	0	0	0	0	0	0	0	No	Si	Si	Si	Si	SI	No
2	Hombre	16	3	1	2	11_ 25	0	5	No	No procede	Mujer	Si	No	Si	Desconocido	Si	Si	No	No procede	No procede	Desconocido	Desconocido	No procede	Desconocido	Desconocido	si	Desconocido	Vacunada	Negativa	119	0	0	0	0	0	0	0	0	0	0	0	0	No	No	No	No	No	No	No
2	Hombre	17	3	1	2	2_ 10	0	5	No	No procede	Mujer	Si	No	Desconocido	No	No	No	No	No procede	No procede	Desconocido	Desconocido	No procede	Desconocido	Desconocido	Si	Desconocido	Desconocido	Desconocido	120	1	3	0	0	0	0	1	1	0	1	0	0	No	No	No	No	No	No	No
2	Hombre	18	3	1	2	2_ 10	0	5	No	No	Mujer	Si	Insertivo	No	No	No	No	No	No	No procede	No	Desconocido	No procede	No	No	Si	Desconocido	Desconocido	Desconocido	121	1	2	0	0	0	0	0	1	0	1	0	0	No	No	Si	Si	No	No	No
2	Hombre	17	3	1	2	2_ 10	0	5	No	No procede	Mujer	Si	No	Si	Desconocido	Desconocido	Si	No	No procede	No procede	Desconocido	Desconocido	No procede	Desconocido	Desconocido	si	Desconocido	Desconocido	Desconocido	122	1	2	0	0	0	0	1	1	0	0	0	0	No	No	No	No	No	No	No
2	Hombre	19	3	1	2	2_ 10	0	5	No	No procede	Mujer	Si	No	Desconocido	No	SI	Si	Desconocido	No procede	No procede	Desconocido	Desconocido	No procede	Desconocido	Desconocido	Si	Desconocido	Desconocido	Desconocido	123	1	1	0	0	0	0	0	0	0	1	0	0	No	No	No	No	No	No	No
2	Hombre	19	3	1	2	11_ 25	0	5	No	No procede	Mujer	Si	No	Desconocido	No	No	No	Desconocido	No procede	No procede	Desconocido	Desconocido	No procede	Desconocido	Desconocido	SI	Desconocido	Desconocido	Desconocido	124	1	1	0	0	0	0	0	1	0	0	0	0	No	No	Desconocido	Desconocido	Desconocido	Desconocido	Desconocido
2	Hombre	19	3	1	2	2_ 10	0	5	No	No procede	Mujer	Si	No	Si	No	No	No	No	No procede	No procede	Desconocido	Desconocido	No procede	Desconocido	Desconocido	Si	Desconocido	Desconocido	Desconocido	125	0	0	0	0	0	0	0	0	0	0	0	0	No	No	No	No	No	No	No
1	Hombre	16	3	1	2	2_ 10	0	5	No	No procede	Hombre	No	Versátil	Si	No	Si	No procede	No	Si	Si	Desconocido	Desconocido	No procede	Desconocido	Desconocido	Si	Pasada	Vacunada	Negativa	126	1	2	0	0	0	0	1	0	1	0	0	0	No	No	Si	Si	Si	No	No
1	Hombre	19	3	1	2	2_ 10	0	5	No	No procede	Hombre y Mujer	Si	Versátil	Si	Desconocido	Si	no procede	No	Si	si	Desconocido	Desconocido	No procede	Desconocido	Desconocido	si	Negativa	Vacunada	Negativa	127	1	2	0	0	0	0	1	1	0	0	0	0	No	No	No	No	No	No	No
1	Hombre	18	3	1	2	11_ 25	0	5	No	No procede	hombre	No procede	Versátil	Si	Desconocido	No	No procede	No	No	Si	si	Desconocido	No procede	Desconocido	Desconocido	No	Negativa	Vacunada	Negativa	128	1	2	0	0	0	0	1	1	0	0	0	0	No	No	Si	Si	Si	Si	Si
1	Hombre	18	3	1	2	2_ 10	0	5	No	No procede	Hombre	No procede	Receptivo	Si	Desconocido	No	No procede	No	No procede	No	Desconocido	Desconocido	No procede	Desconocido	Desconocido	si	Negativa	Vacunada	Negativa	129	1	2	0	0	0	0	1	1	0	0	0	0	No	No	Si	Si	No	No	No
1	Hombre	18	3	1	2	2_ 10	0	5	No	No procede	Hombre	No procede	Versátil	Si	No	No	No procede	No	No	No	No	Desconocido	No procede	No	No	No	Negativa	Vacunada	Negativa	130	1	2	0	0	0	0	1	1	0	0	0	0	No	No	Si	Si	No	No	No
1	Hombre	18	3	1	2	2_ 10	0	5	No	No	Hombre	No	Versátil	Si	No	Si	No procede	No	Si	Si	No	Desconocido	No procede	Desconocido	Desconocido	No	Pasada	Vacunada	Negativa	131	1	1	0	0	0	1	0	0	0	0	0	0	Desconocido	Desconocido	Si	Si	No	No	No
1	Hombre	19	3	1	2	2_ 10	0	5	No	No procede	Hombre	No procede	Versátil	Si	No	No	No procede	No	No	No	No	Desconocido	No procede	Desconocido	Desconocido	Si	Negativa	Vacunada	Negativa	132	1	1	0	0	0	0	0	0	1	0	0	0	No	No	No	No	No	No	No
1	Hombre	18	3	1	2	2_ 10	0	5	No	No	Hombre	No	Versátil	Si	No	Si	No procede	No	sI	Si	No	Desconocido	No procede	No	No	Si	Negativa	Vacunada	Negativa	133	1	1	0	0	0	0	0	0	1	0	0	0	Desconocido	Desconocido	Si	Si	No	No	No
1	Hombre	18	3	1	2	2_ 10	0	5	No	No procede	hombre	No procede	Versátil	Si	Desconocido	Si	No procede	No	Si	Si	No	Desconocido	No procede	Desconocido	Desconocido	No	Negativa	Negativa	Negativa	134	0	0	0	0	0	0	0	0	0	0	0	0	No	No	Si	No	Si	Si	Si
1	Hombre	18	3	1	2	2_ 10	0	5	No	No procede	Hombre	No procede	Receptivo	Si	No	No	No procede	No	No procede	No	No	Desconocido	No procede	No	No	No	Negativa	Negativa	Negativa	135	0	0	0	0	0	0	0	0	0	0	0	0	No	No	Si	Si	No	No	No
1	Hombre	18	3	1	2	2_ 10	0	5	No	No procede	Hombre	No	Versátil	Si	No	No	No procede	No	No	No	Desconocido	Desconocido	No procede	Desconocido	Desconocido	No	Negativa	Vacunada	Negativa	136	0	0	0	0	0	0	0	0	0	0	0	0	No	No	No	No	No	No	No
1	Hombre	17	3	1	2	2_ 10	0	5	No	No procede	Hombre	No procede	Versátil	Si	No	Si	No procede	No	Si	Si	No	Desconocido	No procede	No	No	No	Negativa	Vacunada	Negativa	137	0	0	0	0	0	0	0	0	0	0	0	0	No	No	Si	No	No	Si	Si
1	Hombre	18	3	1	2	2_ 10	0	5	No	No procede	Hombre	No procede	Versátil	Si	Desconocido	Si	No procede	No	Si	Si	Si	Desconocido	No procede	Desconocido	Desconocido	No	Negativa	Vacunada	Negativa	138	0	0	0	0	0	0	0	0	0	0	0	0	No	No	Si	Si	No	No	No
1	Hombre	16	3	1	2	2_ 10	0	5	No	No procede	Hombre	No procede	Receptivo	Si	No	Si	No procede	No	No procede	Si	No	Desconocido	No procede	No	No	No	Negativa	Vacunada	Negativa	139	0	0	0	0	0	0	0	0	0	0	0	0	No	No	No	No	No	No	No
1	Hombre	18	3	1	2	2_ 10	0	5	No	No procede	Hombre	No	Receptivo	Si	No	Si	No procede	No	No procede	Si	No	Desconocido	No procede	No	No	No	Negativa	Vacunada	Negativa	140	0	0	0	0	0	0	0	0	0	0	0	0	No	No	Si	Si	No	Si	Si
1	Hombre	18	3	1	2	2_ 10	0	5	No	No procede	Hombre	No procede	Insertivo	Si	Desconocido	No	No procede	No	No	No procede	Si	Desconocido	No procede	No	No	No	Negativa	Vacunada	Negativa	141	0	0	0	0	0	0	0	0	0	0	0	0	No	No	Si	Si	Si	Si	Si
1	Hombre	18	3	1	2	11_ 25	0	5	No	No procede	Hombre	No procede	Receptivo	Si	No	No	No procede	No	No procede	No	No	Desconocido	No procede	No	No	No	Negativa	Vacunada	Negativa	142	0	0	0	0	0	0	0	0	0	0	0	0	No	No	Si	No	Si	Si	Si
1	Hombre	19	3	1	2	2_ 10	0	5	No	No procede	Hombre	No procede	Receptivo	Si	Desconocido	No	No procede	No	No procede	No	No	Desconocido	No procede	Desconocido	Desconocido	No	Negativa	Vacunada	Negativa	143	0	0	0	0	0	0	0	0	0	0	0	0	No	No	Si	Si	Si	SI	No
1	Hombre	17	3	1	2	2_ 10	0	5	No	No procede	Hombre	No procede	Versátil	Si	Desconocido	No	No procede	No	No	No	No	Desconocido	No procede	Desconocido	Desconocido	No	Negativa	Vacunada	Negativa	144	0	0	0	0	0	0	0	0	0	0	0	0	No	No	Si	No	No	No	No
1	Hombre	18	3	1	2	51_100	0	5	No	No procede	Hombre	No procede	Versátil	Si	No	No	No procede	No	No	No	No	Desconocido	No procede	No	No	No	Negativa	Vacunada	Negativa	145	0	0	0	0	0	0	0	0	0	0	0	0	No	No	Si	No	Si	Si	Si
1	Hombre	18	3	1	2	2_ 10	0	5	No	No procede	Hombre y Mujer	Si	No	Si	No	Si	Si	No	No procede	No procede	Desconocido	No	No procede	No	No	No	Negativa	Vacunada	Negativa	146	0	0	0	0	0	0	0	0	0	0	0	0	No	No	Si	No	Si	Si	Si
4	Mujer	18	4	2	2	2_ 10	0	5	No	No procede	Hombre	Si	No	Si	Desconocido	No	No	No	No procede	No procede	No	Desconocido	No	Desconocido	Desconocido	No	Negativa	Vacunada	Negativa	147	1	1	0	0	0	0	1	0	0	0	0	0	No	No	Si	Si	Si	Si	Si
4	Mujer	18	4	2	2	2_ 10	0	5	No	No procede	Hombre	Si	Receptivo	Si	Desconocido	Si	no	No	No procede	si	Desconocido	Desconocido	Si	Desconocido	Desconocido	si	Negativa	Vacunada	Negativa	148	1	1	0	0	0	0	1	0	0	0	0	0	Desconocido	Desconocido	No	No	No	No	No
2	Hombre	17	4	2	2	2_ 10	0	5	No	No procede	Mujer	Si	No	Si	Desconocido	No	No	No	No procede	No procede	Desconocido	Desconocido	No procede	Desconocido	Desconocido	si	Negativa	Vacunada	Negativa	149	0	0	0	0	0	0	0	0	0	0	0	0	Desconocido	Desconocido	desconocido	desconocido	desconocido	desconocido	desconocido
1	Hombre	19	4	2	2	Desconocido	0	5	No	No procede	Hombre	No procede	Versátil	Si	Desconocido	Si	No procede	No	Si	Si	Desconocido	Desconocido	No procede	Desconocido	Desconocido	No	Pasada	Vacunada	Negativa	150	1	1	0	0	0	0	1	0	0	0	0	0	No	No	si	No	Si	No	No
1	Hombre	18	4	2	2	2_ 10	0	5	No	No procede	Hombre	No procede	Versátil	Si	Desconocido	Desconocido	No procede	No	Si	Si	Desconocido	Desconocido	No procede	Desconocido	Desconocido	No	Negativa	Vacunada	Negativa	151	0	0	0	0	0	0	0	0	0	0	0	0	No	No	Si	No	Si	Si	Si
1	Hombre	19	5	2	2	51_100	0	5	No	No procede	Hombre	No procede	Versátil	Si	No	No	No procede	No	No	No	No	Desconocido	No procede	No	No	Si	Negativa	Vacunada	Negativa	152	0	0	0	0	0	0	0	0	0	0	0	0	No	No	No	No	No	No	No
4	Mujer	18	6	3	2	2_ 10	0	5	No	No procede	Hombre	Si	No	Si	Desconocido	Si	Si	No	No procede	No procede	Desconocido	Desconocido	desconocido	Desconocido	Desconocido	si	Pasada	Negativa	Negativa	153	1	1	0	0	0	0	0	0	1	0	0	0	Desconocido	Desconocido	No	No	No	No	No
4	Mujer	18	6	3	2	2_ 10	0	5	No	No procede	Hombre	Si	No	Si	No	No	No	No	No procede	No procede	Desconocido	Desconocido	Desconocido	Desconocido	Desconocido	No	Pasada	Vacunada	Negativa	154	1	1	0	0	0	0	0	1	0	0	0	0	No	No	Si	Si	Si	No	No
4	Mujer	17	6	3	2	2_ 10	0	5	No	No procede	Hombre	Si	No	Si	No	No	No	No	No procede	No procede	Desconocido	Desconocido	No	Desconocido	Desconocido	Si	Pasada	Vacunada	Negativa	155	1	1	1	0	0	0	0	0	0	0	0	0	No	No	No	No	No	No	No
4	Mujer	16	6	3	2	2_ 10	0	5	No	No procede	Hombre	Si	No	Si	Desconocido	Si	Si	No	No procede	No procede	si	no	No	No		si	Negativa	Vacunada	Negativa	156	1	1	1	0	0	0	0	0	0	0	0	0	No	No	Si	Si	No	No	No
4	Mujer	16	6	3	2	2_ 10	0	5	No	No procede	hombre	Si	Desconocido	Si	Desconocido	No	No	desconocido	desconocido	desconocido	Desconocido	Desconocido	desconocido	Desconocido	Desconocido	No	Negativa	Vacunada	Negativa	157	1	1	0	0	0	0	0	0	1	0	0	0	Desconocido	Desconocido	No	No	No	No	No
4	Mujer	17	6	3	2	2_ 10	0	5	No	No	Hombre	Si	No	Si	No	No	No	Si	No procede	No procede	No	Desconocido	Si	Desconocido	Desconocido	Si	Negativa	Vacunada	Negativa	158	0	0	0	0	0	0	0	0	0	0	0	0	Desconocido	Desconocido	Desconocido	Desconocido	Desconocido	Desconocido	Desconocido
4	Mujer	18	6	3	2	2_ 10	0	5	No	No procede	Mujer	Si	No	Si	No	Si	Si	No	No procede	No procede	Desconocido	Desconocido	Si	Desconocido	Desconocido	Si	Pasada	Vacunada	Negativa	159	0	0	0	0	0	0	0	0	0	0	0	0	No	No	No	No	No	No	No
4	Mujer	17	6	3	2	2_ 10	0	5	No	No procede	Hombre	Si	No	Si	No	Si	Si	No	No procede	No procede	Desconocido	Desconocido	No	Desconocido	Desconocido	Si	Pasada	Vacunada	Negativa	160	0	0	0	0	0	0	0	0	0	0	0	0	No	No	No	No	No	No	No
4	Mujer	18	6	3	2	11_ 25	0	5	No	No procede	Hombre	Si	No	Si	Si	Desconocido	No	No	No procede	No procede	Desconocido	Desconocido	Desconocido	Desconocido	Desconocido	Si	Negativa	Vacunada	Negativa	161	0	0	0	0	0	0	0	0	0	0	0	0	No	No	No	No	No	No	No
4	Mujer	18	6	3	2	2_ 10	0	5	No	No procede	Hombre	Si	Receptivo	Si	Desconocido	No	No	No	No procede	No	Desconocido	Desconocido	si	Desconocido	Desconocido	No	Negativa	Vacunada	Negativa	162	0	0	0	0	0	0	0	0	0	0	0	0	No	Desconocido	desconocido	desconocido	desconocido	desconocido	desconocido
4	Mujer	16	6	3	2	2_ 10	0	5	No	No procede	Hombre	Si	No	Si	Desconocido	No	No	No	No procede	No procede	Desconocido	Desconocido	No	Desconocido	Desconocido	No	Negativa	Vacunada	Negativa	163	0	0	0	0	0	0	0	0	0	0	0	0	No	No	Si	No	Si	No	No
4	Mujer	19	6	3	2	2_ 10	0	5	No	No procede	Hombre	Si	No	Si	Desconocido	No	No	No	No procede	No procede	Desconocido	Desconocido	Si	No	Desconocido	No	Desconocido	Vacunada	Negativa	164	0	0	0	0	0	0	0	0	0	0	0	0	No	No	Si	Si	Si	SI	No
4	Mujer	19	6	3	2	2_ 10	0	5	No	No procede	Hombre	Si	No	Desconocido	No	Desconocido	Desconocido	Desconocido	No procede	No procede	Desconocido	Desconocido	Desconocido	Desconocido	Desconocido	Si	Desconocido	Desconocido	Desconocido	165	1	2	0	0	0	0	1	1	0	0	0	0	No	No	No	No	No	No	No
4	Mujer	17	6	3	2	2_ 10	0	5	No	No procede	Hombre	Si	No	Si	No	Si	Si	No	No procede	No procede	Desconocido	Desconocido	Si	Desconocido	Desconocido	Si	Desconocido	Desconocido	Desconocido	166	1	1	0	0	0	0	0	0	1	0	0	0	No	No	No	No	No	No	No
2	Hombre	15	6	3	2	Desconocido	0	5	No	No procede	Mujer	Si	No	Si	Desconocido	Si	Si	No	No procede	No procede	Desconocido	Desconocido	desconocido	Desconocido	Desconocido	si	Negativa	Vacunada	Negativa	167	1	2	0	0	0	0	1	1	0	0	0	0	Desconocido	Desconocido	No	No	No	No	No
2	Hombre	18	6	3	2	2_ 10	0	5	No	No procede	Mujer	Si	Insertivo	Si	Desconocido	Si	Si	No	Si	No procede	Desconocido	Desconocido	No procede	Desconocido	Desconocido	si	Desconocido	Vacunada	Negativa	168	1	2	0	0	0	0	1	1	0	0	0	0	No	No	No	No	No	No	No
2	Hombre	18	6	3	2	2_ 10	0	5	No	No procede	Mujer	Si	No	Si	Desconocido	Si	No	No	No procede	No procede	Desconocido	Desconocido	No procede	Desconocido	Desconocido	si	Desconocido	Negativa	Negativa	169	1	1	0	0	0	0	1	0	0	0	0	0	No	No	desconocido	desconocido	desconocido	desconocido	desconocido
2	Hombre	18	6	3	2	2_ 10	0	5	No	No procede	Mujer	Si	Insertivo	Si	Desconocido	No	No	No	No	No procede	No	Desconocido	No procede	Desconocido	Desconocido	No	Vacunada	Negativa	Negativa	170	0	0	0	0	0	0	0	0	0	0	0	0	No	No	No	No	No	No	No
2	Hombre	15	6	3	2	2_ 10	0	5	No	No procede	Mujer	Si	No	Si	No	No	No	No	No procede	No procede	Desconocido	Desconocido	No procede	Desconocido	Desconocido	Si	Pasada	Vacunada	Negativa	171	0	0	0	0	0	0	0	0	0	0	0	0	No	No	No	No	No	No	No
2	Hombre	17	6	3	2	2_ 10	0	5	No	No procede	Mujer	Si	No	Si	Desconocido	Si	Si	No	No procede	No procede	Desconocido	Desconocido	No procede	Desconocido	Desconocido	No	Negativa	Vacunada	Negativa	172	0	0	0	0	0	0	0	0	0	0	0	0	No	Desconocido	desconocido	desconocido	desconocido	desconocido	desconocido
2	Hombre	17	6	3	2	2_ 10	0	5	No	No procede	Mujer	Si	No	Si	Desconocido	Si	Si	No	No procede	No procede	Desconocido	Desconocido	No procede	Desconocido	Desconocido	No	Negativa	Vacunada	Negativa	173	0	0	0	0	0	0	0	0	0	0	0	0	No	No	No	No	No	No	No
2	Hombre	19	6	3	2	2_ 10	0	5	No	No procede	Mujer	Si	No	Si	Desconocido	Si	Si	No	No procede	No procede	No	Desconocido	No procede	Desconocido	Desconocido	si	Desconocido	Desconocido	Desconocido	174	1	2	1	0	0	0	0	1	0	0	0	0	No	No	Si	Si	Si	Si	Si
2	Hombre	18	6	3	2	Desconocido	0	5	No	No procede	Mujer	Si	Desconocido	Si	Desconocido	No	No	No	Desconocido	Desconocido	Desconocido	Desconocido	No procede	Desconocido	Desconocido	si	Desconocido	Desconocido	Desconocido	175	1	1	0	0	0	0	0	0	0	1	0	0	No	No	Si	No	No	Si	Si
2	Hombre	17	6	3	2	2_ 10	0	5	No	No procede	Mujer	Si	No	Si	No	No	No	No	No procede	No procede	No	Desconocido	No procede	No	No	No	Desconocido	Vacunada	Desconocido	176	0	0	0	0	0	0	0	0	0	0	0	0	Si	No	Si	Si	No	Si	Si
1	Hombre	18	6	3	2	2_ 10	0	5	No	No	Hombre	No	Receptivo	Si	No	No	No procede	No	No procede	No	No	Desconocido	No procede	No	No	No	Pasada	Vacunada	Negativa	177	1	3	0	1	0	0	1	1	0	0	0	0	No	No	No	No	No	No	No
1	Hombre	19	6	3	2	11_ 25	0	5	No	No procede	Hombre	No procede	Versátil	Si	No	No	No procede	No	No	No	No	Desconocido	No procede	No	No	Si	Pasada	Negativa	Negativa	178	1	1	0	1	0	0	0	0	0	0	0	0	No	No	Si	No	No	Si	No
4	Mujer	19	7	4	2	2_ 10	0	5	No	No procede	Hombre	Si	No	Si	Si	No	No	No	No procede	No procede	No	Desconocido	Desconocido	No	No	No	Vacunada	Vacunada	Desconocido	179	0	0	0	0	0	0	0	0	0	0	0	0	No	No	Si	Si	No	SI	No
4	Mujer	19	1	4	3	2_ 10	0	5	No	No	Hombre	Si	No	Si	No	No	No	No	No procede	No procede	No	Desconocido	No	No	No	Si	Negativa	Vacunada	Negativa	180	1	1	0	0	0	0	0	1	0	0	0	0	No	No	Desconocido	Desconocido	Desconocido	Desconocido	Desconocido
4	Mujer	19	2	4	3	2_ 10	0	5	No	No	Hombre	Si	No	No	Si	No	No	No procede	No procede	No procede	No	Desconocido	No	No	No	No	Negativa	Vacunada	Negativa	181	0	0	0	0	0	0	0	0	0	0	0	0	No	No	Si	Si	No	No	No
4	Mujer	18	3	1	3	Desconocido	0	5	No	No procede	Hombre	Si	Desconocido	Si	Desconocido	No	No	No	No procede	Desconocido	Desconocido	Desconocido	desconocido	Desconocido	Desconocido	No	Desconocido	Vacunada	Negativa	182	1	2	0	0	0	0	1	1	0	0	0	0	No	No	No	No	No	No	No
4	Mujer	18	3	1	3	2_ 10	0	5	No	No procede	Hombre	Si	No	Si	Desconocido	Si	Si	No	No procede	No	Desconocido	Desconocido	No	Desconocido	Desconocido	si	Negativa	Vacunada	Negativa	183	0	0	0	0	0	0	0	0	0	0	0	0	No	No	Si	No	Si	Si	Si
4	Mujer	19	3	1	3	11_ 25	0	5	No	No procede	Hombre	Si	No	Si	Desconocido	Si	Si	No	No procede	No	Desconocido	Desconocido	No	Desconocido	Desconocido	No	Negativa	Vacunada	Negativa	184	0	0	0	0	0	0	0	0	0	0	0	0	No	No	Si	No	Si	No	No
4	Mujer	19	3	1	3	2_ 10	0	5	No	No procede	Hombre	Si	No	Si	No	Si	Si	No	No procede	No procede	Si	Desconocido	No	No	No	No	Negativa	Vacunada	Negativa	185	0	0	0	0	0	0	0	0	0	0	0	0	No	No	Si	Si	No	No	No
4	Mujer	18	3	1	3	2_ 10	0	5	No	No procede	Hombre	Si	No	Desconocido	No	Desconocido	Desconocido	Desconocido	Desconocido	Desconocido	Desconocido	Desconocido	Desconocido	Desconocido	Desconocido	Si	Desconocido	Desconocido	Desconocido	186	0	0	0	0	0	0	0	0	0	0	0	0	No	No	No	No	No	No	No
2	Hombre	19	3	1	3	2_ 10	0	5	No	No procede	Mujer	Si	No	Si	No	Si	Si	No	No procede	No procede	No	Desconocido	No procede	No	No	No	Negativa	Vacunada	Negativa	187	0	0	0	0	0	0	0	0	0	0	0	0	No	No	Si	Si	Si	Si	Si
2	Hombre	19	3	1	3	2_ 10	0	5	No	No procede	Mujer	Si	No	Si	Desconocido	Si	Si	No	No procede	No procede	Desconocido	Desconocido	no	Desconocido	Desconocido	No	Negativa	Vacunada	Negativa	188	0	0	0	0	0	0	0	0	0	0	0	0	No	No	No	No	No	No	No
1	Hombre	18	3	1	3	2_ 10	0	5	No	No procede	Hombre	No procede	Receptivo	Si	No	Si	No procede	No	Si	Si	Desconocido	Desconocido	No procede	Desconocido	Desconocido	Si	Pasada	Desconocido	Negativa	189	1	1	0	0	0	0	0	0	1	0	0	0	No	No	Si	No	Si	Si	Si
1	Hombre	18	3	1	3	2_ 10	0	5	No	No procede	Hombre	No procede	Versátil	Si	No	Si	No procede	No	SI	Si	Desconocido	Desconocido	No procede	Desconocido	Desconocido	No	Negativa	Vacunada	Negativa	190	1	1	0	0	0	1	0	0	0	0	0	0	No	No	Si	No	Si	Si	Si
1	Hombre	18	3	1	3	2_ 10	0	5	No	No procede	Hombre	No procede	Insertivo	Si	Desconocido	Si	No procede	No	Si	No procede	si	Desconocido	No procede	Desconocido	Desconocido	si	Desconocido	Vacunada	Negativa	191	0	0	0	0	0	0	0	0	0	0	0	0	No	No	Si	No	Si	No	No
1	Hombre	18	3	1	3	2_ 10	0	5	No	No procede	hombre	No procede	Versátil	Si	Desconocido	Si	No procede	No	Si	si	No	Desconocido	No procede	Desconocido	Desconocido	No	Vacunada	Vacunada	Negativa	192	0	0	0	0	0	0	0	0	0	0	0	0	No	No	Si	No	Si	No	No
1	Hombre	19	3	1	3	2_ 10	0	5	No	No	Hombre	No procede	Versátil	Si	No	No	No procede	No	No	No	No	No	No procede	No	No	No	Pasada	Negativa	Negativa	193	0	0	0	0	0	0	0	0	0	0	0	0	No	No	Si	Si	No	No	No
1	Hombre	19	3	1	3	2_ 10	0	5	No	No procede	Hombre	No procede	Insertivo	Si	Desconocido	No	No procede	No	No	No procede	No	Desconocido	No procede	No	Desconocido	No	Pasada	Vacunada	Negativa	194	0	0	0	0	0	0	0	0	0	0	0	0	No	No	Si	No	Si	No	No
1	Hombre	19	3	1	3	2_ 10	0	5	No	No	Hombre	No	Versátil	Si	No	Si	No procede	No	Si	Si	Si	Desconocido	No procede	No	No	Si	Negativa	Vacunada	Negativa	195	0	0	0	0	0	0	0	0	0	0	0	0	No	No	Si	Si	Si	No	No
1	Hombre	17	3	1	3	2_ 10	0	5	No	No procede	Hombre	No procede	Receptivo	Si	No	No	No procede	No	No procede	No	No	Desconocido	No procede	No	Desconocido	No	Negativa	Vacunada	Negativa	196	0	0	0	0	0	0	0	0	0	0	0	0	No	No	No	No	No	No	No
1	Hombre	18	3	1	3	2_ 10	0	5	No	No procede	Hombre	No procede	Versátil	Si	Desconocido	Si	No procede	No	Si	Si	No	Desconocido	No procede	Desconocido	Desconocido	No	Negativa	Vacunada	Negativa	197	0	0	0	0	0	0	0	0	0	0	0	0	Si	No	Si	Si	Si	No	No
1	Hombre	18	3	1	3	2_ 10	0	5	No	No procede	Hombre	No procede	Versátil	Si	Desconocido	Si	No procede	No	Si	si	Desconocido	Desconocido	No	Desconocido	Desconocido	No	Negativa	Vacunada	Negativa	198	0	0	0	0	0	0	0	0	0	0	0	0	No	No	Si	No	Si	Si	Si
1	Hombre	19	3	1	3	2_ 10	0	5	No	No procede	Hombre	No procede	Receptivo	Si	Desconocido	Si	No procede	No	No procede	si	Desconocido	Desconocido	No procede	Desconocido	Desconocido	No	Negativa	Vacunada	Negativa	199	0	0	0	0	0	0	0	0	0	0	0	0	No	No	Si	No	No	No	No
1	Hombre	18	3	1	3	2_ 10	0	5	No	No	Hombre	No	Insertivo	Si	No	Si	No procede	No	Si	No procede	No	No	No procede	No	No	No	Negativa	Vacunada	Negativa	200	0	0	0	0	0	0	0	0	0	0	0	0	No	No	No	No	No	No	No
1	Hombre	18	3	1	3	2_ 10	0	5	No	No procede	Hombre	No procede	Insertivo	Si	No	No	No procede	No	No	No procede	No	Desconocido	No procede	No	No	No	Negativa	Vacunada	Negativa	201	0	0	0	0	0	0	0	0	0	0	0	0	No	No	Si	Si	No	No	No
1	Hombre	19	3	1	3	2_ 10	0	5	No	No procede	Hombre	No procede	Receptivo	Si	Desconocido	No	No procede	No	No procede	No	Desconocido	Desconocido	No procede	Desconocido	Desconocido	No	Negativa	Vacunada	Negativa	202	0	0	0	0	0	0	0	0	0	0	0	0	No	No	Si	No	No	No	No
1	Hombre	19	3	1	3	2_ 10	0	5	No	No procede	hombre	No procede	Receptivo	Si	Desconocido	Si	No procede	No	No procede	No	No	Desconocido	No procede	Desconocido	Desconocido	No	Negativa	Vacunada	Negativa	203	0	0	0	0	0	0	0	0	0	0	0	0	No	No	No	No	No	No	No
1	Hombre	18	3	1	3	2_ 10	0	5	No	No	Hombre	No		Si	No	No	No procede	No	No procede	No	No	Desconocido	No procede	No	No	Si	Negativa	Vacunada	Negativa	204	0	0	0	0	0	0	0	0	0	0	0	0	No	No	Si	Si	Si	No	No
1	Hombre	18	6	3	3	2_ 10	0	5	No	No procede	Hombre	No procede	Versátil	Si	Desconocido	Si	No procede	No	Si	si	Desconocido	Desconocido	No procede	Desconocido	Desconocido	No	Negativa	Vacunada	Negativa	205	1	1	0	0	0	0	1	0	0	0	0	0	No	No	No	No	No	No	No
4	Mujer	17	4	2	4	51_100	0	5	No	No procede	Hombre	Si	Desconocido	Desconocido	No	No	No	Desconocido	No procede	Desconocido	Desconocido	Desconocido	Si	No	No	No	Pasada	Vacunada	Negativa	206	0	0	0	0	0	0	0	0	0	0	0	0	No	No	Desconocido	Desconocido	Desconocido	Desconocido	Desconocido
4	Mujer	18	4	2	4	2_ 10	0	5	No	No procede	Mujer	Si	No	Desconocido	No	No	No	No	No procede	No procede	No	Desconocido	No procede	Desconocido	Desconocido	Si	Desconocido	Desconocido	Desconocido	207	0	0	0	0	0	0	0	0	0	0	0	0	No	No	Si	No	Si	Si	Si
1	Hombre	16	3	1	1	11_ 25	1	6	No	No procede	Hombre	No procede	Versátil	Si	No	No	No procede	No	No	No	No	Desconocido	No procede	No	Desconocido	No	Negativa	Vacunada	Negativa	208	0	0	0	0	0	0	0	0	0	0	0	0	No	No	Si	No	Si	No	No
2	Hombre	19	6	3	1	11_ 25	1	6	No	No procede	Mujer	Si	No	Si	No	No	No	No	No procede	No procede	Desconocido	Desconocido	No procede	Desconocido	Desconocido	Si	Negativa	Vacunada	Negativa	209	1	2	0	0	0	0	1	1	0	0	0	0	No	No	Si	Si	Si	Si	Si
1	Hombre	15	6	3	1	11_ 25	1	6	No	No procede	Hombre	No procede	Receptivo	Si	No	No	No procede	No	No procede	No	No	Desconocido	No procede	No	No	No	Vacunada	Vacunada	Negativa	210	0	0	0	0	0	0	0	0	0	0	0	0	No	No	Si	No	Si	Si	Si
1	Hombre	17	6	3	1	26_ 50	1	6	No	No procede	Hombre	No procede	Insertivo	Si	No	SI	No procede	No	Si	No procede	Desconocido	Desconocido	No procede	Desconocido	Desconocido	Si	Desconocido	Desconocido	Desconocido	211	1	1	0	0	0	0	1	0	0	0	0	0	No	No	No	No	No	No	No
4	Mujer	17	3	1	2	11_ 25	1	6	No	No procede	Hombre	Si	No	Si	No	No	No	No	No procede	No procede	No	Desconocido	Si	No	No	No	Negativa	Vacunada	Negativa	212	1	3	0	0	0	0	1	1	0	0	1	0	No	No	Si	Si	Si	Si	Si
4	Mujer	18	3	1	2	2_ 10	1	6	No	No procede	Hombre	Si	Desconocido	Si	Desconocido	Si	Si	No procede	desconocido	desconocido	Desconocido	Desconocido	Si	Desconocido	Desconocido	si	Negativa	Vacunada	Negativa	213	1	1	0	0	0	0	1	0	0	0	0	0	Desconocido	Desconocido	No	No	No	No	No
4	Mujer	18	3	1	2	2_ 10	1	6	No	No procede	Hombre	Si	No	Si	No	Si	No	No	No procede	No procede	Desconocido	Desconocido	No	Desconocido	Desconocido	Desconocido	Negativa	Vacunada	Negativa	214	0	0	0	0	0	0	0	0	0	0	0	0	No	No	Si	Si	Si	No	No
4	Mujer	19	3	1	2	11_ 25	1	6	No	No procede	Hombre y Mujer	Si	Receptivo	Si	Desconocido	Si	Si	No	No procede	si	si	Desconocido	No	Desconocido	Desconocido	No	Negativa	Vacunada	Negativa	215	0	0	0	0	0	0	0	0	0	0	0	0	No	No	Si	No	Si	No	No
4	Mujer	18	3	1	2	51_100	1	6	No	No procede	Hombre	Si	No	Si	Desconocido	Si	Si	No	No procede	No procede	Desconocido	Desconocido	No	No	Desconocido	No	Negativa	Vacunada	Negativa	216	0	0	0	0	0	0	0	0	0	0	0	0	No	No	Si	Si	No	SI	No
4	Mujer	18	3	1	2	Desconocido	1	6	No	No procede	Hombre	Si	No	Si	Desconocido	Si	Si	Desconocido	No procede	No procede	Desconocido	Desconocido	desconocido	Desconocido	Desconocido	No	Desconocido	Desconocido	Desconocido	217	0	0	0	0	0	0	0	0	0	0	0	0	No	No	Si	No	No	Si	Si
2	Hombre	19	3	1	2	11_ 25	1	6	No	No procede	Mujer	Si	Insertivo	Si	Desconocido	No	No procede	No	No	No procede	No	Desconocido	No procede	No	Desconocido	No	Desconocido	Vacunada	Desconocido	218	0	0	0	0	0	0	0	0	0	0	0	0	No	No	Si	Si	Si	SI	No
1	Hombre	19	3	1	2	Desconocido	1	6	No	No procede	Hombre	No procede	Insertivo	Si	Desconocido	Si	No procede	no	Si	No procede	Desconocido	Desconocido	No procede	Desconocido	Desconocido	si	Negativa	Vacunada	Negativa	219	1	1	0	0	0	0	1	0	0	0	0	0	No	No	No	No	No	No	No
1	Hombre	18	3	1	2	11_ 25	1	6	No	No procede	Hombre	No procede	Versátil	Si	No	No	No procede	No	No	No	No	Desconocido	No procede	No	No	No	Negativa	Vacunada	Negativa	220	1	1	0	0	0	0	1	0	0	0	0	0	No	No	Si	Si	Si	Si	Si
1	Hombre	19	3	1	2	11_ 25	1	6	No	No procede	Hombre	No procede	Versátil	Si	Desconocido	Si	No procede	No	Si	si	Desconocido	Desconocido	No procede	Desconocido	Desconocido	No	Negativa	Vacunada	Negativa	221	0	0	0	0	0	0	0	0	0	0	0	0	No	No	No	No	No	No	No
1	Hombre	18	3	1	2	2_ 10	1	6	No	No	Hombre	No	Insertivo	Si	No	Si	No procede	No	Si	No procede	No	Desconocido	No procede	No	No	Si	Negativa	Vacunada	Negativa	222	0	0	0	0	0	0	0	0	0	0	0	0	No	No	Si	Si	Si	Si	Si
1	Hombre	19	3	1	2	2_ 10	1	6	No	No procede	Hombre	No	Versátil	Si	No	Si	No procede	No	Si	Si	No	No	No procede	No	No	No	Negativa	Vacunada	Negativa	223	0	0	0	0	0	0	0	0	0	0	0	0	No	No	Si	Si	No	No	No
1	Hombre	19	3	1	2	11_ 25	1	6	No	No procede	Hombre	No procede	Versátil	Si	No	Si	No procede	No	Si	Si	No	Desconocido	No procede	No	No	No	Negativa	Vacunada	Negativa	224	0	0	0	0	0	0	0	0	0	0	0	0	No	No	Si	Si	Si	Si	Si
1	Hombre	17	3	1	2	11_ 25	1	6	No	No procede	Hombre	No	Receptivo	Si	No	Si	No procede	No	No procede	Si	Desconocido	Desconocido	No procede	Desconocido	Desconocido	No	Negativa	Vacunada	Negativa	225	0	0	0	0	0	0	0	0	0	0	0	0	No	No	No	No	No	No	No
1	Hombre	16	3	1	2	51_100	1	6	No	No procede	Hombre	No procede	Versátil	Si	No	No	No procede	No	No	No	Si	Desconocido	No procede	No	No	No	Negativa	Vacunada	Negativa	226	0	0	0	0	0	0	0	0	0	0	0	0	No	No	Si	Si	Si	SI	No
4	Mujer	17	4	2	2	11_ 25	1	6	No	No procede	Hombre y Mujer	Si	No	Si	Desconocido	Si	Si	No	No procede	No procede	Desconocido	Desconocido	Si	Desconocido	Desconocido	No	Negativa	Vacunada	Negativa	227	0	0	0	0	0	0	0	0	0	0	0	0	No	No	Si	Si	Si	Si	Si
1	Hombre	19	4	2	2	11_ 25	1	6	No	No procede	Hombre	No procede	Versátil	Si	No	Si	No procede	No	Si	Si	No	No	No procede	No	No	No	Negativa	Vacunada	Negativa	228	0	0	0	0	0	0	0	0	0	0	0	0	No	No	Si	No	Si	No	No
2	Hombre	18	5	2	2	11_ 25	1	6	No	No procede	Mujer	Si	Insertivo	Si	No	No	No	No	No	No procede	Desconocido	Desconocido	No procede	Desconocido	Desconocido	No	Negativa	Vacunada	Negativa	229	1	1	0	0	0	0	0	1	0	0	0	0	No	Desconocido	Desconocido	Desconocido	Desconocido	Desconocido	Desconocido
4	Mujer	15	6	3	2	2_ 10	1	6	No	No procede	Hombre	Si	Desconocido	Si	Si	No	no	No procede	No procede	no	No	Desconocido	no	Desconocido	Desconocido	No	Negativa	Vacunada	Negativa	230	0	0	0	0	0	0	0	0	0	0	0	0	Desconocido	Desconocido	No	No	No	No	No
2	Hombre	17	6	3	2	2_ 10	1	6	No	No procede	Mujer	Si	No	Si	Desconocido	Si	Si	No	No procede	No procede	Desconocido	Desconocido	No procede	Desconocido	Desconocido	si	Negativa	Vacunada	Negativa	231	1	1	0	0	0	0	0	1	0	0	0	0	No	No	Si	Si	Si	SI	No
2	Hombre	19	6	3	2	11_ 25	1	6	No	No procede	Mujer	Si	Insertivo	Si	No	No	No	No	No	No procede	Desconocido	Desconocido	No procede	Desconocido	Desconocido	Si	Negativa	Vacunada	Negativa	232	1	1	0	0	0	0	1	0	0	0	0	0	No	No	Si	Si	Si	Si	Si
2	Hombre	17	6	3	2	26_ 50	1	6	No	No procede	Mujer	Si	No	Si	No	Si	Si	No	No procede	No procede	Desconocido	Desconocido	No procede	No	No	No	Desconocido	Negativa	Negativa	233	0	0	0	0	0	0	0	0	0	0	0	0	No	No	Si	Si	No	SI	No
1	Hombre	18	6	3	2	11_ 25	1	6	No	Desconocido	Hombre	No	Versátil	Si	No	No	No procede	No	Desconocido	No	Desconocido	Desconocido	No procede	Desconocido	Desconocido	No	Negativa	Vacunada	Negativa	234	1	3	0	1	0	0	1	1	0	0	0	0	No	No	Desconocido	Desconocido	Desconocido	Desconocido	Desconocido
1	Hombre	16	6	3	2	2_ 10	1	6	No	No procede	Hombre	No procede	Versátil	Si	No	Si	No procede	No	Si	Si	No	Desconocido	No procede	No	Desconocido	No	Negativa	Vacunada	Negativa	235	0	0	0	0	0	0	0	0	0	0	0	0	No	No	No	No	No	No	No
1	Hombre	19	6	3	2	11_ 25	1	6	No	No procede	Hombre	No procede	Receptivo	Si	No	No	No procede	No	No procede	No	No	No	No procede	No	No	No	Negativa	Vacunada	Negativa	236	0	0	0	0	0	0	0	0	0	0	0	0	No	No	Si	Si	No	SI	No
4	Mujer	19	3	1	3	2_ 10	1	6	No	No procede	Hombre	Si	No	Si	No	No	No	No	No procede	No procede	No	Desconocido	Si	No	No	Si	Desconocido	Vacunada	Negativa	237	1	1	0	0	0	0	0	1	0	0	0	0	No	No	Desconocido	Desconocido	Desconocido	Desconocido	Desconocido
1	Hombre	19	3	1	3	2_ 10	1	6	No	No procede	Hombre	No	Versátil	Si	No	Si	No procede	No	Si	Si	No	Desconocido	No procede	No	No	No	Pasada	Vacunada	Negativa	238	0	0	0	0	0	0	0	0	0	0	0	0	No	No	Si	Si	Si	No	No
1	Hombre	19	3	1	3	Desconocido	1	6	No	No procede	Hombre	No procede	Versátil	Si	Desconocido	Si	No procede	No	Si	Si	Desconocido	Desconocido	No procede	Desconocido	Desconocido	No	Negativa	Desconocido	Negativa	239	0	0	0	0	0	0	0	0	0	0	0	0	No	No	Si	No	Si	Si	Si
1	Hombre	18	3	1	3	2_ 10	1	6	No	No procede	Hombre	No procede	Versátil	Si	No	Si	No procede	No	Si	Si	No	Desconocido	No procede	No	No	No	Negativa	Vacunada	Negativa	240	0	0	0	0	0	0	0	0	0	0	0	0	No	No	Si	Si	No	Si	Si
1	Hombre	19	3	1	3	2_ 10	1	6	No	No	Hombre	No	Versátil	Si	No	No	No procede	No	No	No	No	No	No procede	No	No	No	Negativa	Vacunada	Negativa	241	0	0	0	0	0	0	0	0	0	0	0	0	No	No	Si	Si	No	SI	No
1	Hombre	19	3	1	3	2_ 10	1	6	No	No	Hombre	No	Versátil	Si	No	No	No procede	No	No	No	No	No	No procede	No	No	No	Negativa	Vacunada	Negativa	242	0	0	0	0	0	0	0	0	0	0	0	0	No	No	Si	Si	No	No	No
1	Hombre	19	6	3	3	11_ 25	1	6	No	No	Hombre	No	Versátil	Si	No	No	No procede	No	No	No	No	No	No procede	No	No	Si	Pasada	Vacunada	Negativa	243	1	1	0	1	0	0	0	0	0	0	0	0	No	No	Si	Si	No	SI	No
1	Hombre	19	6	3	3	2_ 10	1	6	No	No procede	Hombre	No	Receptivo	Si	No	Si	No procede	No	No procede	Si	No	No	No procede	No	No	No	Negativa	Vacunada	Negativa	244	0	0	0	0	0	0	0	0	0	0	0	0	No	No	Si	Si	Si	Si	Si
1	Hombre	17	3	1	1	Desconocido		7	No	No procede	Hombre y Mujer	Si	Versátil	Si	Desconocido	Si	Si	Si	Si	Si	Desconocido	Desconocido	No procede	Desconocido	Desconocido	si	Negativa	Desconocido	Negativa	245	1	1	0	0	0	0	1	0	0	0	0	0	No	No	No	No	No	No	No
2	Hombre	19	6	3	1	101_500		7	No	No procede	Mujer	Si	No	Si	Desconocido	Si	Si	No	No procede	No procede	Si	Desconocido	No procede	Desconocido	Desconocido	si	Negativa	Vacunada	Negativa	246	1	1	0	0	0	0	0	1	0	0	0	0	No	No	No	No	No	No	No
2	Hombre	19	6	3	1	101_500		7	No	No procede	Mujer	Si	No	Si	Desconocido	Desconocido	Si	No	No procede	No procede	si	Desconocido	No procede	Desconocido	Desconocido	si	Negativa	Vacunada	Negativa	247	1	1	0	0	0	0	0	1	0	0	0	0	No	No	No	No	No	No	No
2	Hombre	18	6	3	1	11_ 25		7	No	No procede	Mujer	Si	Insertivo	Si	No	No	No	No	No	No procede	No	Desconocido	No procede	No	No	Si	Desconocido	Vacunada	Negativa	248	1	1	0	0	0	0	0	0	1	0	0	0	No	No	Desconocido	Desconocido	Desconocido	Desconocido	Desconocido
1	Hombre	16	3	1	2	11_ 25		7	No	No procede	Hombre	No procede	Versátil	Si	Desconocido	Si	No procede	No	Si	si	Desconocido	Desconocido	No procede	Desconocido	Desconocido	si	Negativa	Vacunada	Negativa	249	1	1	0	0	0	0	0	0	0	1	0	0	No	No	No	No	No	No	No
1	Hombre	19	3	1	2	2_ 10		7	No	No procede	hombre	No procede	Receptivo	Si	Desconocido	Desconocido	No procede	No	No procede	No	Desconocido	Desconocido	No procede	Desconocido	Desconocido	si	Negativa	Vacunada	Negativa	250	1	1	0	0	0	0	1	0	0	0	0	0	Desconocido	Desconocido	Si	No	Si	Si	Si
1	Hombre	18	3	1	2	Desconocido		7	No	No procede	Hombre	No procede	Insertivo	Si	Desconocido	Si	No procede	No	No	No procede	Desconocido	Desconocido	No procede	Desconocido	Desconocido	si	Negativa	Desconocido	Negativa	251	0	0	0	0	0	0	0	0	0	0	0	0	No	No	Si	No	Si	Si	Si
1	Hombre	18	5	2	2	2_ 10		7	No	No procede	Hombre y Mujer	Si	Insertivo	Si	Desconocido	Si	Si	No	Si	No procede	Desconocido	Desconocido	No procede	Desconocido	Desconocido	si	Negativa	Vacunada	Negativa	252	1	2	0	0	0	1	0	0	0	1	0	0	No	No	No	No	No	No	No
4	Mujer	16	6	3	2	2_ 10		7	No	No procede	Hombre	Si	Receptivo	Si	No	No	No	No	No procede	No	Desconocido	Desconocido	No	No	No	Si	Desconocido	Vacunada	Negativa	253	1	1	0	0	0	0	0	0	1	0	0	0	No	No	Desconocido	Desconocido	Desconocido	Desconocido	Desconocido
4	Mujer	18	6	3	2	Desconocido		7	No	No procede	Hombre	Si	No	Si	Desconocido	Si	Si	Si	No procede	No procede	Desconocido	Desconocido	desconocido	Desconocido	Desconocido	No	Desconocido	Desconocido	Desconocido	254	0	0	0	0	0	0	0	0	0	0	0	0	Si	Desconocido	Si	No	No	Si	Si
4	Mujer	18	6	3	2	Desconocido		7	No	No procede	Hombre	Si	No	Si	Desconocido	Desconocido	Si	No	No procede	No procede	Desconocido	Desconocido	desconocido	Desconocido	Desconocido	No	Desconocido	Desconocido	Desconocido	255	0	0	0	0	0	0	0	0	0	0	0	0	Si	si	No	No	No	No	No
4	Mujer	18	6	3	2	Desconocido		7	No	No procede	Hombre	Si	No	Si	Desconocido	Si	Si	No procede	No procede	Desconocido	Desconocido	Desconocido	desconocido	Desconocido	Desconocido	No	Desconocido	Desconocido	Desconocido	256	0	0	0	0	0	0	0	0	0	0	0	0	Si	si	No	No	No	No	No
1	Hombre	17	6	3	2	Desconocido		7	No	No procede	Hombre	No procede	Insertivo	Si	Desconocido	Si	No procede	Si	Si	No procede	Desconocido	Desconocido	No procede	Desconocido	Desconocido	No	Vacunada	Vacunada	Negativa	257	0	0	0	0	0	0	0	0	0	0	0	0	Desconocido	Desconocido	No	No	No	No	No
1	Hombre	18	6	3	2	Desconocido		7	No	No procede	Hombre	No procede	Desconocido	Si	Desconocido	Si	No procede	No	Si	Desconocido	Desconocido	Desconocido	No procede	Desconocido	Desconocido	No	Pasada	Vacunada	Negativa	258	0	0	0	0	0	0	0	0	0	0	0	0	Si	si	Si	No	No	Si	Si
2	Hombre	17	3	1	3	Desconocido		7	No	No procede	Mujer	Si	No	Si	No	No	No	No	No procede	No procede	No	Desconocido	Desconocido	Desconocido	Desconocido	No	Desconocido	Desconocido	Desconocido	259	0	0	0	0	0	0	0	0	0	0	0	0	Desconocido	Desconocido	Si	Si	No	No	No
1	Hombre	19	3	1	3	2_ 10		7	No	No procede	Hombre	No procede	Versátil	Si	No	Si	No procede	No	Si	Si	Desconocido	Desconocido	No procede	Desconocido	Desconocido	Si	Negativa	Vacunada	Negativa	260	1	3	0	0	0	1	1	0	1	0	0	0	No	No	Desconocido	Desconocido	Desconocido	Desconocido	Desconocido
1	Hombre	18	3	1	3	26_ 50		7	No	No procede	Hombre	No procede	Insertivo	Si	Desconocido	Si	No procede	No	No	si	No procede	Desconocido	No procede	Desconocido	Desconocido	No	Negativa	Vacunada	Negativa	261	1	2	0	0	0	0	1	0	0	1	0	0	No	No	No	No	No	No	No
1	Hombre	19	3	1	3	2_ 10		7	No	No procede	Hombre	No procede	Versátil	Si	Desconocido	Si	No procede	No	Si	Si	Desconocido	Desconocido	No procede	Desconocido	Desconocido	si	Negativa	Vacunada	Negativa	262	1	2	0	0	0	0	1	1	0	0	0	0	No	No	No	No	No	No	No
1	Hombre	18	3	1	3	2_ 10		7	No	No procede	Hombre	No procede	Versátil	Si	Desconocido	No	No procede	No	No	no	Desconocido	Desconocido	No procede	Desconocido	Desconocido	si	Negativa	Vacunada	Negativa	263	1	1	0	0	0	0	1	0	0	0	0	0	Desconocido	Desconocido	Si	Si	Si	Si	Si
1	Hombre	19	3	1	4	Desconocido		7	No	No	Hombre	No	Desconocido	Desconocido	No	Desconocido	No procede	Desconocido	Desconocido	Desconocido	Desconocido	Desconocido	No procede	Desconocido	Desconocido	No	Negativa	Vacunada	Negativa	264	0	0	0	0	0	0	0	0	0	0	0	0	Desconocido	Desconocido	Desconocido	Desconocido	Desconocido	Desconocido	Desconocido
1	Hombre	19	4	2	4	Desconocido		7	No	No procede	Hombre	No procede	Desconocido	Desconocido	Desconocido	Desconocido	Desconocido	Desconocido	Desconocido	Desconocido	Desconocido	Desconocido	desconocido	Desconocido	Desconocido	Si	Negativa	Negativa	Negativa	265	1	1	0	0	0	0	1	0	0	0	0	0	Desconocido	Desconocido	desconocido	desconocido	desconocido	desconocido	desconocido
1	Hombre	18	4	2	4	Desconocido		7	No	No procede	Hombre y Mujer	Si	Insertivo	Si	Desconocido	Desconocido	Desconocido	Desconocido	Desconocido	Desconocido	Desconocido	Desconocido	desconocido	Desconocido	Desconocido	No	Negativa	Negativa	Negativa	266	0	0	0	0	0	0	0	0	0	0	0	0	Si	Desconocido	desconocido	desconocido	desconocido	desconocido	desconocido
1	Hombre	17	3	1	1	101_500	2	1	Desconocido	No procede	Hombre y Mujer	Si	Versátil	Si	No	No	No	No	No	No	Si	Desconocido	No procede	No	No	No	Negativa	Vacunada	Negativa	267	1	2	0	0	0	0	1	1	0	0	0	0	No	No	Si	Si	Si	Si	Si
1	Hombre	18	3	1	3	51_100	2	1	Desconocido	No procede	Hombre	No procede	Insertivo	Si	No	No	No procede	No	Si	No procede	No	No	No procede	No	No	Si	Negativa	Vacunada	Negativa	268	1	1	0	0	0	0	1	0	0	0	0	0	No	No	No	No	No	No	No
2	Hombre	19	3	1	4	Desconocido	0	2	Desconocido	No procede	Mujer	No	No	No	No	No	No procede	No procede	No procede	No procede	No	No	No procede	No procede	No	No	Desconocido	Vacunada	Desconocido	269	0	0	0	0	0	0	0	0	0	0	0	0	No	No	No	No	No	No	No
4	Mujer	16	3	1	2	1	0	3	Desconocido	No procede	Hombre	Si	No	Si	No	Si	Si	No	No procede	No procede	No	Desconocido	No	No	No	Si	Desconocido	Vacunada	Negativa	270	1	1	1	0	0	0	0	0	0	0	0	0	No	No	Si	No	Si	No	No
4	Mujer	16	3	1	2	1	0	3	Desconocido	No procede	Hombre	Si	No	Si	No	No	No	No	No procede	No procede	No	No	No	No	No	Si	Vacunada	Vacunada	Negativa	271	0	0	0	0	0	0	0	0	0	0	0	0	No	No	No	No	No	No	No
4	Mujer	18	3	1	2	2_ 10	0	3	Desconocido	No procede	Hombre	Si	No	Si	No	No	Si	No	No procede	No procede	Si	No	No	No	No	No	Negativa	Vacunada	Negativa	272	0	0	0	0	0	0	0	0	0	0	0	0	No	No	Si	Si	No	No	No
4	Mujer	19	3	1	2	2_ 10	0	3	Desconocido	No procede	Hombre	Si	No	Si	No	No	No	No	No procede	No procede	No	Desconocido	No	No	No	No	Desconocido	Desconocido	Desconocido	273	0	0	0	0	0	0	0	0	0	0	0	0	Desconocido	Desconocido	Desconocido	Desconocido	Desconocido	Desconocido	Desconocido
4	Mujer	18	3	1	2	2_ 10	0	3	Desconocido	No procede	Hombre	Si	No	Si	No	No	No	No	No procede	No procede	No	No	Si	No	No	Si	Desconocido	Vacunada	Desconocido	274	0	0	0	0	0	0	0	0	0	0	0	0	No	No	No	No	No	No	No
4	Mujer	19	3	1	2	11_ 25	0	3	Desconocido	No procede	Hombre	Si	No	No	No	No	No	No procede	No procede	No procede	No	No	Si	No	No	No	Desconocido	Vacunada	Desconocido	275	0	0	0	0	0	0	0	0	0	0	0	0	No	No	Si	Si	No	SI	No
4	Mujer	19	3	1	2	2_ 10	0	3	Desconocido	No procede	Hombre	Si	No	Si	No	No	No	No	No procede	No procede	No	No	No	No	No	No	Desconocido	Vacunada	Desconocido	276	0	0	0	0	0	0	0	0	0	0	0	0	No	No	No	No	No	No	No
2	Hombre	18	3	1	2	2_ 10	0	3	Desconocido	No procede	Mujer	Si	No	Si	No	Si	Si	No	No procede	No procede	No	Desconocido	Desconocido	No	No	No	Desconocido	Vacunada	Desconocido	277	0	0	0	0	0	0	0	0	0	0	0	0	Desconocido	Desconocido	Desconocido	Desconocido	Desconocido	Desconocido	Desconocido
1	Hombre	19	3	1	2	2_ 10	0	3	Desconocido	No procede	Hombre	No	Versátil	Si	No	Si	No procede	No	Si	Si	Si	Desconocido	No procede	No	No	No	Pasada	Vacunada	Negativa	278	0	0	0	0	0	0	0	0	0	0	0	0	No	No	Si	Si	Si	Si	Si
1	Hombre	19	3	1	2	2_ 10	0	3	Desconocido	No procede	Hombre	No	Versátil	Si	No	No	No procede	No	No	No	No	No	No procede	No	No	No	Negativa	Vacunada	Negativa	279	0	0	0	0	0	0	0	0	0	0	0	0	No	No	Si	Si	Si	Si	Si
4	Mujer	19	6	3	2	2_ 10	0	3	Desconocido	No procede	Hombre	Si	No	Si	No	No	No	No	No procede	No procede	No	No	No	No	No	Si	Negativa	Vacunada	Negativa	280	1	1	0	0	0	0	0	1	0	0	0	0	No	No	No	No	No	No	No
4	Mujer	17	6	3	2	1	0	3	Desconocido	No procede	Hombre	Si	Receptivo	Si	No	No	No	No	No procede	No	No	Desconocido	Si	Desconocido	Desconocido	Si	Negativa	Vacunada	Negativa	281	0	0	0	0	0	0	0	0	0	0	0	0	Desconocido	Desconocido	Desconocido	Desconocido	Desconocido	Desconocido	Desconocido
4	Mujer	18	1	4	3	1	0	3	Desconocido	No procede	Hombre	Si	No	Si	No	No	No	No	No procede	No procede	No	Desconocido	No	No	No	No	Desconocido	Desconocido	Desconocido	282	0	0	0	0	0	0	0	0	0	0	0	0	No	No	Desconocido	Desconocido	Desconocido	Desconocido	Desconocido
4	Mujer	19	2	4	3	1	0	3	Desconocido	No procede	Hombre	Si	No	Si	No	No	No	No	No procede	No procede	No	No	No procede	No	No	No	Desconocido	Desconocido	Desconocido	283	0	0	0	0	0	0	0	0	0	0	0	0	No	No	No	No	No	No	No
4	Mujer	19	3	1	3	1	0	3	Desconocido	No procede	Hombre	No	Receptivo	Si	No	No	No procede	No	No procede	No	No	No	No procede	No	No	No	Negativa	Vacunada	Negativa	284	0	0	0	0	0	0	0	0	0	0	0	0	No	No	Si	Si	No	No	No
4	Mujer	18	3	1	3	1	0	3	Desconocido	No procede	Hombre	Si	No	Si	No	No	No	No	No procede	No procede	No	No	No	No	No	Si	Negativa	Vacunada	Negativa	285	0	0	0	0	0	0	0	0	0	0	0	0	No	No	Si	Si	No	No	No
4	Mujer	19	3	1	3	2_ 10	0	3	Desconocido	No procede	Hombre	Si	No	Si	Si	Si	Si	Si	No procede	No procede	No	No	No	No	No	No	Negativa	Vacunada	Negativa	286	0	0	0	0	0	0	0	0	0	0	0	0	No	No	Si	Si	No	No	No
4	Mujer	18	3	1	3	1	0	3	Desconocido	No procede	Hombre	Si	Receptivo	Si	No	No	No	No	No procede	No	No	Desconocido	Si	No	No	No	Desconocido	Desconocido	Desconocido	287	0	0	0	0	0	0	0	0	0	0	0	0	Desconocido	Desconocido	Desconocido	Desconocido	Desconocido	Desconocido	Desconocido
2	Hombre	19	3	1	3	1	0	3	Desconocido	No procede	Mujer	Desconocido	Desconocido	Desconocido	No	Desconocido	Desconocido	Desconocido	Desconocido	Desconocido	Desconocido	Desconocido	No procede	Desconocido	Desconocido	No	Desconocido	Vacunada	Negativa	288	0	0	0	0	0	0	0	0	0	0	0	0	Desconocido	Desconocido	Desconocido	Desconocido	Desconocido	Desconocido	Desconocido
2	Hombre	19	3	1	3	1	0	3	Desconocido	No procede	Mujer	Si	No	Si	No	No	No	No	No procede	No procede	No	Desconocido	No procede	No	No	Si	Desconocido	Desconocido	Desconocido	289	1	1	0	0	0	0	1	0	0	0	0	0	Desconocido	Desconocido	Desconocido	Desconocido	Desconocido	Desconocido	Desconocido
2	Hombre	18	3	1	3	2_ 10	0	3	Desconocido	No procede	Mujer	Si	No	No	No	No	No	No procede	No procede	No procede	No	No	No	No	No	No	Desconocido	Vacunada	Desconocido	290	0	0	0	0	0	0	0	0	0	0	0	0	No	No	Si	Si	No	No	No
1	Hombre	19	3	1	3	1	0	3	Desconocido	No procede	Hombre	No	Insertivo	Si	No	No	No procede	No	No	No procede	No	Desconocido	No procede	No	No	No	Negativa	Vacunada	Negativa	291	0	0	0	0	0	0	0	0	0	0	0	0	No	No	Si	Si	No	SI	No
4	Mujer	18	4	2	3	1	0	3	Desconocido	No procede	Hombre	Si	No	Si	No	No	No	No	No procede	No procede	No	Desconocido	No	No	No	Si	Negativa	Negativa	Negativa	292	1	2	0	0	0	0	1	1	0	0	0	0	No	No	Si	Si	Si	No	Desconocido
4	Mujer	19	6	3	3	2_ 10	0	3	Desconocido	No procede	Hombre	Si	No	Si	No	No	No	No	No procede	No procede	No	Desconocido	No	No	No	Si	Desconocido	Vacunada	Negativa	293	1	1	0	0	0	0	0	0	1	0	0	0	Desconocido	Desconocido	Desconocido	Desconocido	Desconocido	Desconocido	Desconocido
1	Hombre	19	6	3	3	2_ 10	0	3	Desconocido	No procede	Hombre	No procede	Versátil	Si	No	No	No procede	No	No	No	Desconocido	No	No procede	No	No	No	Negativa	Vacunada	Negativa	294	1	1	0	0	0	0	1	0	0	0	0	0	No	No	Si	Si	No	No	No
4	Mujer	16	6	3	4	1	0	3	Desconocido	No procede	Hombre	Si	No	Si	No	Desconocido	Desconocido	No	No procede	No procede	Desconocido	Desconocido	Desconocido	No	No	No	Desconocido	Vacunada	Desconocido	295	0	0	0	0	0	0	0	0	0	0	0	0	Desconocido	Desconocido	Desconocido	Desconocido	Desconocido	Desconocido	Desconocido
1	Hombre	19	6	3	1	101_500	1	4	Desconocido	No procede	Hombre	No	Versátil	Si	No	No	No procede	No	No	No	No	No	No procede	No	No	Si	Pasada	Desconocido	Negativa	296	1	1	0	0	0	0	1	0	0	0	0	0	No	No	Si	No	Si	Si	Si
2	Hombre	19	3	1	2	51_100	1	4	Desconocido	No procede	Hombre	Si	No	Si	No	No	No	No	No procede	No procede	No	Desconocido	No	No	No	Si	Negativa	Vacunada	Negativa	297	1	1	0	0	0	0	0	0	1	0	0	0	No	No	Si	Si	Si	Si	No
1	Hombre	19	3	1	2	26_ 50	1	4	Desconocido	No procede	Hombre	Desconocido	Desconocido	Desconocido	No	Desconocido	Desconocido	Desconocido	Desconocido	Desconocido	Desconocido	Desconocido	No procede	No	No	Si	Negativa	Desconocido	Negativa	298	1	1	0	0	0	0	1	0	0	0	0	0	No	No	Desconocido	Desconocido	Desconocido	Desconocido	Desconocido
1	Hombre	16	3	1	2	26_ 50	1	4	Desconocido	No procede	Hombre y Mujer	Si	Insertivo	Si	No	No	Si	No	No	No procede	No	No	No procede	No	No	Si	Negativa	Negativa	Negativa	299	1	1	0	0	0	0	1	0	0	0	0	0	No	No	No	No	No	No	No
1	Hombre	19	6	3	2	26_ 50	1	4	Desconocido	No procede	Hombre	No procede	Receptivo	Si	No	No	No procede	No	No procede	No	No	No	No procede	No	No	No	Pasada	Vacunada	Negativa	300	1	1	0	0	0	0	1	0	0	0	0	0	No	No	Si	Si	No	No	No
4	Mujer	19	5	2	3	11_ 25	1	4	Desconocido	No procede	Hombre	No	No	Si	No	No	No	No	No procede	No procede	Si	Desconocido	No	No	No	No	Desconocido	Vacunada	Negativa	301	0	0	0	0	0	0	0	0	0	0	0	0	No	No	Si	Si	No	No	No
4	Mujer	19	5	2	3	2_ 10	1	4	Desconocido	No procede	Hombre	Si	No	Si	No	No	No	No	No procede	No procede	No	No	No	No	No	No	Desconocido	Desconocido	Desconocido	302	0	0	0	0	0	0	0	0	0	0	0	0	No	No	Desconocido	Desconocido	Desconocido	Desconocido	Desconocido
4	Mujer	18	6	3	4	51_100	1	4	Desconocido	Desconocido	Hombre	Si	Receptivo	Si	No	Desconocido	Desconocido	Desconocido	No procede	Desconocido	Desconocido	Desconocido	Si	No	No	No	Negativa	Vacunada	Negativa	303	0	0	0	0	0	0	0	0	0	0	0	0	Si	No	No	No	No	No	No
4	Mujer	19	6	3	4	Desconocido	1	4	Desconocido	No procede	Hombre	Si	Receptivo	Si	No	No	No	No	No procede	No	Desconocido	Desconocido	Desconocido	Desconocido	Desconocido	No	Desconocido	Vacunada	Desconocido	304	0	0	0	0	0	0	0	0	0	0	0	0	Desconocido	Desconocido	Desconocido	Desconocido	Desconocido	Desconocido	Desconocido
4	Mujer	15	3	1	1	2_ 10	0	5	Desconocido	No procede	Hombre	Si	No	Si	No	No	No	No	No procede	No procede	No	Desconocido	No	No	No	Si	Negativa	Vacunada	Negativa	305	1	1	0	0	0	0	0	1	0	0	0	0	No	No	Si	Si	Si	No	No
4	Mujer	17	3	1	1	2_ 10	0	5	Desconocido	No procede	Hombre	Si	Receptivo	Si	No	No	No	No	No procede	No	No	Desconocido	No	No	No	No	Desconocido	Vacunada	Negativa	306	1	1	0	0	0	0	1	0	0	0	0	0	No	No	Desconocido	Desconocido	Desconocido	Desconocido	Desconocido
2	Hombre	19	3	1	1	2_ 10	0	5	Desconocido	No procede	Mujer	Si	No	Si	No	No	No	No	No procede	No procede	No	No	No procede	No	No	Si	Negativa	Vacunada	Negativa	307	1	1	0	0	0	0	1	0	0	0	0	0	No	No	Si	Si	No	No	No
2	Hombre	19	3	1	1	51_100	0	5	Desconocido	No procede	Mujer	Si	Insertivo	Si	No	No	No	No	No	No procede	No	Desconocido	No procede	No	No	No	Negativa	Vacunada	Negativa	308	0	0	0	0	0	0	0	0	0	0	0	0	No	No	Si	Si	Si	Si	Si
2	Hombre	17	3	1	1	11_ 25	0	5	Desconocido	No procede	Mujer	Si	No	No	No	No	No	No procede	No procede	No procede	No	No	No procede	No	No	Si	Desconocido	Desconocido	Desconocido	309	0	0	0	0	0	0	0	0	0	0	0	0	No	No	Si	No	No	Si	Si
2	Hombre	16	3	1	1	2_ 10	0	5	Desconocido	No procede	Mujer	Si	Insertivo	Si	No	No	No	No	No	No procede	Si	No	No procede	No	No	No	Desconocido	Vacunada	Desconocido	310	0	0	0	0	0	0	0	0	0	0	0	0	No	No	Si	Si	Si	Si	Si
1	Hombre	15	4	2	1	2_ 10	0	5	Desconocido	No procede	Hombre	No	Versátil	Si	No	No	No procede	No	No	No	No	Desconocido	No procede	No	No	Si	Desconocido	Desconocido	Desconocido	311	1	2	1	0	0	1	0	0	0	0	0	0	No	No	Si	Desconocido	Desconocido	Si	Si
4	Mujer	18	6	3	1	2_ 10	0	5	Desconocido	No procede	Hombre	Si	No	Si	No	No	No	No	No procede	No procede	No	No	No	No	No	Si	Negativa	Vacunada	Negativa	312	0	0	0	0	0	0	0	0	0	0	0	0	No	No	No	No	No	No	No
2	Hombre	17	6	3	1	2_ 10	0	5	Desconocido	No procede	Mujer	Si	No	No	No	No	No	No procede	No procede	No procede	No	Desconocido	No procede	No	No	Si	Negativa	Negativa	Negativa	313	1	1	0	0	0	0	1	0	0	0	0	0	No	No	Desconocido	Desconocido	Desconocido	Desconocido	Desconocido
4	Mujer	15	3	1	2	2_ 10	0	5	Desconocido	No procede	Hombre	Si	No	Si	No	No	No	No	No procede	No procede	No	No	No	No	No	No	Negativa	Vacunada	Negativa	314	1	1	0	0	0	0	1	0	0	0	0	0	No	No	Si	Si	No	No	No
4	Mujer	19	3	1	2	Desconocido	0	5	Desconocido	No procede	Hombre	Si	No	Si	No	No	No	No	No procede	No procede	No	Desconocido	No	No	No	Si	Negativa	Vacunada	Negativa	315	1	1	0	0	0	0	0	0	1	0	0	0	No	No	Si	Si	Si	Si	Si
4	Mujer	16	3	1	2	2_ 10	0	5	Desconocido	No procede	Hombre	Si	No	Si	No	Si	Si	No	No procede	No procede	No	No	No	No	No	Si	Negativa	Vacunada	Negativa	316	0	0	0	0	0	0	0	0	0	0	0	0	No	No	No	No	No	No	No
4	Mujer	17	3	1	2	2_ 10	0	5	Desconocido	No procede	Hombre	Si	No	Si	No	No	No	No	No procede	No procede	No	No	Si	No	No	No	Negativa	Vacunada	Negativa	317	0	0	0	0	0	0	0	0	0	0	0	0	No	No	Si	Si	No	No	No
4	Mujer	19	3	1	2	2_ 10	0	5	Desconocido	No procede	Hombre	Si	No	Si	No	No	No	No	No procede	No procede	No	Desconocido	No	No	No	No	Negativa	Vacunada	Negativa	318	0	0	0	0	0	0	0	0	0	0	0	0	No	No	Si	Si	No	No	No
4	Mujer	18	3	1	2	2_ 10	0	5	Desconocido	No procede	Hombre y Mujer	Si	Insertivo	Si	No	Si	Si	No	Desconocido	No procede	No	Desconocido	No	No	No	No	Negativa	Vacunada	Negativa	319	0	0	0	0	0	0	0	0	0	0	0	0	No	No	Si	Si	No	No	No
4	Mujer	19	3	1	2	11_ 25	0	5	Desconocido	No procede	Hombre	Si	No	No	No	No	No	No procede	No procede	No procede	No	No	No	No	No	Si	Desconocido	Desconocido	Desconocido	320	0	0	0	0	0	0	0	0	0	0	0	0	No	No	Si	No	No	Si	Si
4	Mujer	19	3	1	2	2_ 10	0	5	Desconocido	No procede	Hombre	Si	No	Si	No	No	No	No	No procede	No procede	No	No	Si	No	No	No	Desconocido	Negativa	Desconocido	321	0	0	0	0	0	0	0	0	0	0	0	0	No	No	No	No	No	No	No
4	Mujer	17	3	1	2	2_ 10	0	5	Desconocido	No procede	Hombre	Si	No	Si	No	No	Si	No	No procede	No procede	No	No	No	No	No	No	Desconocido	Vacunada	Desconocido	322	0	0	0	0	0	0	0	0	0	0	0	0	No	No	Si	Si	No	No	No
2	Hombre	19	3	1	2	2_ 10	0	5	Desconocido	No procede	Hombre	Si	No	Si	No	Si	Si	No	No procede	No procede	No	Desconocido	No	No	No	Si	Negativa	Vacunada	Negativa	323	1	1	0	0	0	0	0	1	0	0	0	0	No	No	No	No	No	No	No
2	Hombre	19	3	1	2	2_ 10	0	5	Desconocido	No procede	Mujer	Si	Insertivo	Si	No	No	No	No	No	No procede	No	Desconocido	No procede	No procede	No procede	Si	Desconocido	Vacunada	Negativa	324	1	1	1	0	0	0	0	0	0	0	0	0	Desconocido	Desconocido	Desconocido	Desconocido	Desconocido	Desconocido	Desconocido
2	Hombre	18	3	1	2	2_ 10	0	5	Desconocido	No procede	Mujer	Si	No	Si	No	No	No	No	No procede	No procede	No	No	No procede	No	No	No	Negativa	Vacunada	Negativa	325	0	0	0	0	0	0	0	0	0	0	0	0	No	No	Si	Si	Si	Si	Si
2	Hombre	18	3	1	2	11_ 25	0	5	Desconocido	No procede	Mujer	Si	Insertivo	Si	No	No	No	No	Si	No procede	No	Desconocido	No procede	Desconocido	Desconocido	Si	Negativa	Vacunada	Negativa	326	0	0	0	0	0	0	0	0	0	0	0	0	Desconocido	Desconocido	Desconocido	Desconocido	Desconocido	Desconocido	Desconocido
2	Hombre	18	3	1	2	2_ 10	0	5	Desconocido	No	Mujer	Si	No	Si	No	No	No	No	No procede	No procede	No	Desconocido	No procede	No	No	No	Desconocido	Vacunada	Negativa	327	0	0	0	0	0	0	0	0	0	0	0	0	No	No	No	No	No	No	No
2	Hombre	19	3	1	2	11_ 25	0	5	Desconocido	No procede	Mujer	Si	Insertivo	Si	No	No	No	No	No	No procede	No	Desconocido	No procede	No	No	No	Desconocido	Vacunada	Negativa	328	0	0	0	0	0	0	0	0	0	0	0	0	No	No	Desconocido	Desconocido	Desconocido	Desconocido	Desconocido
2	Hombre	19	3	1	2	2_ 10	0	5	Desconocido	No procede	Mujer	Si	No	Si	No	No	No	No	No procede	No procede	No	No	No	No	No	No	Desconocido	Vacunada	Desconocido	329	0	0	0	0	0	0	0	0	0	0	0	0	No	No	Si	Si	No	Si	No
2	Hombre	19	3	1	2	2_ 10	0	5	Desconocido	No procede	Mujer	Si	No	Si	No	No	No	No	No procede	No procede	No	No	No procede	No	No	No	Desconocido	Vacunada	Desconocido	330	0	0	0	0	0	0	0	0	0	0	0	0	No	No	No	No	No	No	No
2	Hombre	18	3	1	2	2_ 10	0	5	Desconocido	No procede	Mujer	Si	No	Si	No	No	No	No	No procede	No procede	No	Desconocido	No procede	No	No	No	Desconocido	Vacunada	Desconocido	331	0	0	0	0	0	0	0	0	0	0	0	0	No	No	Desconocido	Desconocido	Desconocido	Desconocido	Desconocido
1	Hombre	19	3	1	2	11_ 25	0	5	Desconocido	No procede	Hombre	No	Versátil	Si	No	No	No procede	No	No	No	No	Desconocido	No procede	No	No	Si	Pasada	Desconocido	Negativa	332	1	2	0	0	0	0	1	1	0	0	0	0	No	No	No	No	No	No	No
1	Hombre	16	3	1	2	2_ 10	0	5	Desconocido	No procede	Hombre y Mujer	Si	Insertivo	Si	No	Si	Si	No	Si	No procede	No	No	No procede	No	No	Si	Negativa	Desconocido	Negativa	333	1	1	1	0	0	0	0	0	0	0	0	0	No	No	No	No	No	No	No
1	Hombre	18	3	1	2	2_ 10	0	5	Desconocido	No procede	Hombre	No	Receptivo	Si	No	No	No procede	No	No procede	No	No	Desconocido	No procede	Desconocido	Desconocido	Si	Negativa	Vacunada	Negativa	334	1	1	0	0	0	0	0	0	1	0	0	0	Desconocido	Desconocido	Si	Si	No	No	No
1	Hombre	19	3	1	2	2_ 10	0	5	Desconocido	No procede	Hombre	No	Receptivo	Si	No	Si	No procede	No	No procede	Si	No	No	No procede	No	No	No	Negativa	Vacunada	Negativa	335	0	0	0	0	0	0	0	0	0	0	0	0	No	No	Si	Si	Si	Si	Si
4	Mujer	18	5	2	2	2_ 10	0	5	Desconocido	No procede	Hombre	Si	No	Si	No	No	No	No	No procede	No procede	No	Desconocido	Desconocido	No	No	Si	Negativa	Vacunada	Negativa	336	0	0	0	0	0	0	0	0	0	0	0	0	No	No	Si	Si	No	No	No
4	Mujer	19	6	3	2	2_ 10	0	5	Desconocido	No procede	Hombre	Si	Receptivo	Si	No	No	No	No	No procede	No	No	Desconocido	Si	Desconocido	Desconocido	Si	Desconocido	Vacunada	Desconocido	337	1	1	0	0	0	0	0	0	1	0	0	0	Desconocido	Desconocido	Desconocido	Desconocido	Desconocido	Desconocido	Desconocido
4	Mujer	17	6	3	2	2_ 10	0	5	Desconocido	No procede	Hombre	Si	No	Si	No	No	No	No	No procede	No procede	No	No	Desconocido	No	No	No	Desconocido	Vacunada	Desconocido	338	0	0	0	0	0	0	0	0	0	0	0	0	No	No	No	No	No	No	No
2	Hombre	16	6	3	2	2_ 10	0	5	Desconocido	No procede	Mujer	Si	No	Si	No	Si	Si	No	No procede	No procede	No	Desconocido	No procede	No	No	Si	Negativa	Vacunada	Negativa	339	1	1	1	0	0	0	0	0	0	0	0	0	No	No	Si	Desconocido	No	Desconocido	Desconocido
2	Hombre	19	6	3	2	11_ 25	0	5	Desconocido	No procede	Mujer	Si	No	Si	No	Si	Si	Si	No procede	No procede	No	No	No procede	No	No	No	Pasada	Desconocido	Negativa	340	0	0	0	0	0	0	0	0	0	0	0	0	No	No	Si	No	No	Si	Si
2	Hombre	19	6	3	2	2_ 10	0	5	Desconocido	No procede	Mujer	Desconocido	Desconocido	Desconocido	No	Desconocido	Desconocido	Desconocido	Desconocido	Desconocido	Desconocido	Desconocido	No procede	No	No	Si	Desconocido	Desconocido	Desconocido	341	1	1	0	0	0	0	0	1	0	0	0	0	No	No	Desconocido	Desconocido	Desconocido	Desconocido	Desconocido
1	Hombre	19	6	3	2	2_ 10	0	5	Desconocido	No procede	Hombre y Mujer	Si	Insertivo	Si	No	No	Si	No	No	No procede	No	Desconocido	No procede	No	No	Si	Pasada	Vacunada	Negativa	342	1	1	0	0	0	0	0	0	1	0	0	0	No	No	Desconocido	Desconocido	Desconocido	Desconocido	Desconocido
4	Mujer	18	3	1	3	2_ 10	0	5	Desconocido	No procede	Hombre	Si	No	Si	No	Si	Si	No	No procede	No procede	Si	No	No	No	No	No	Pasada	Vacunada	Negativa	343	0	0	0	0	0	0	0	0	0	0	0	0	No	No	Si	Si	No	No	No
4	Mujer	18	3	1	3	2_ 10	0	5	Desconocido	No procede	Hombre	Si	No	Si	No	No	No	No	No procede	No procede	No	No	No	No	No	Si	Negativa	Negativa	Negativa	344	0	0	0	0	0	0	0	0	0	0	0	0	No	No	No	No	No	No	No
4	Mujer	18	3	1	3	2_ 10	0	5	Desconocido	No procede	Hombre	Si	Receptivo	No	No	No	No	No procede	No procede	Si	Si	No	No	No	No	Si	Desconocido	Vacunada	Desconocido	345	1	1	1	0	0	0	0	0	0	0	0	0	No	No	No	No	No	No	No
2	Hombre	19	3	1	3	2_ 10	0	5	Desconocido	No procede	Mujer	Si	No	Si	No	Si	Si	No	No procede	No procede	No	Desconocido	No procede	No	No	Si	Negativa	Vacunada	Negativa	346	0	0	0	0	0	0	0	0	0	0	0	0	No	No	Si	Si	No	No	No
1	Hombre	19	3	1	3	2_ 10	0	5	Desconocido	No procede	Hombre	No	Versátil	Si	No	No	No procede	No	No	No	No	No	No procede	No	No	Si	Pasada	Vacunada	Negativa	347	1	1	0	0	0	0	1	0	0	0	0	0	No	No	No	No	No	No	No
1	Hombre	19	3	1	3	2_ 10	0	5	Desconocido	No procede	Hombre y Mujer	Si	Insertivo	Si	No	No	No	No	Si	No procede	No	No	No procede	No	No	Si	Negativa	Negativa	Negativa	348	1	1	0	0	0	1	0	0	0	0	0	0	No	No	No	No	No	No	No
1	Hombre	19	3	1	3	2_ 10	0	5	Desconocido	No procede	Hombre	No	Versátil	Si	No	Si	No procede	No	Si	Si	No	Desconocido	No procede	No	No	No	Negativa	Vacunada	Negativa	349	1	1	0	0	0	0	1	0	0	0	0	0	Desconocido	Desconocido	Si	Si	No	Si	Si
1	Hombre	19	3	1	3	11_ 25	0	5	Desconocido	No procede	Hombre	No	Versátil	Si	No	No	No procede	No	No	No	No	No	No procede	No	No	No	Pasada	Vacunada	Negativa	350	0	0	0	0	0	0	0	0	0	0	0	0	No	No	Si	Si	Si	Si	Si
1	Hombre	19	3	1	3	2_ 10	0	5	Desconocido	No procede	Hombre	No	Versátil	Si	No	Si	No procede	No	Si	Si	No	Desconocido	No procede	No	No	No	Negativa	Vacunada	Negativa	351	0	0	0	0	0	0	0	0	0	0	0	0	No	No	Si	Si	No	No	No
4	Mujer	18	6	3	3	2_ 10	0	5	Desconocido	No procede	Hombre	Si	No	Si	No	No	No	No	No procede	No procede	No	No	No	No	No	No	Negativa	Vacunada	Negativa	352	0	0	0	0	0	0	0	0	0	0	0	0	No	No	No	No	No	No	No
4	Mujer	19	6	3	3	2_ 10	0	5	Desconocido	No procede	Hombre	Si	No	Si	No	Si	Si	No	No procede	No procede	No	No	No	No	No	Si	Negativa	Vacunada	Negativa	353	0	0	0	0	0	0	0	0	0	0	0	0	No	No	Si	Si	No	Si	Si
4	Mujer	19	6	3	3	2_ 10	0	5	Desconocido	No procede	Hombre	Si	No	Si	Si	Si	Si	No	No procede	No procede	No	Desconocido	No	No	No	No	Negativa	Vacunada	Negativa	354	0	0	0	0	0	0	0	0	0	0	0	0	No	No	Desconocido	Desconocido	Desconocido	Desconocido	Desconocido
1	Hombre	19	6	3	3	2_ 10	0	5	Desconocido	No procede	Hombre	No procede	Versátil	Si	No	No	No procede	No	Si	No	No	No	No procede	No	No	No	Negativa	Vacunada	Negativa	355	0	0	0	0	0	0	0	0	0	0	0	0	No	No	No	No	No	No	No
2	Hombre	18	6	3	1	11_ 25	1	6	Desconocido	No procede	Mujer	Si	Insertivo	Si	No	No	No	No	No	No procede	Si	No	No procede	No	No	Si	Negativa	Vacunada	Negativa	356	0	0	0	0	0	0	0	0	0	0	0	0	No	No	No	No	No	No	No
2	Hombre	19	1	4	2	2_ 10	1	6	Desconocido	No procede	Mujer	Si	No	Si	No	No	No	No	No procede	No procede	Si	No	No procede	No	No	No	Pasada	Vacunada	Negativa	357	0	0	0	0	0	0	0	0	0	0	0	0	No	No	Si	No	No	Si	Si
4	Mujer	18	3	1	2	11_ 25	1	6	Desconocido	No procede	Hombre	Si	No	Si	No	No	No	No	No procede	No procede	No	No	No	No	No	No	Negativa	Vacunada	Negativa	358	0	0	0	0	0	0	0	0	0	0	0	0	No	No	Si	Si	No	Si	Si
1	Hombre	19	3	1	2	Desconocido	1	6	Desconocido	No procede	Hombre	No	Versátil	Si	No	No	No procede	No	No	No	No	No	No procede	No	No	Si	Negativa	Vacunada	Negativa	359	1	1	0	0	0	0	1	0	0	0	0	0	No	No	Si	Si	Si	Si	Si
1	Hombre	18	3	1	2	26_ 50	1	6	Desconocido	No procede	Hombre	No	Versátil	Si	No	Si	No procede	No	Si	No	No	No	No procede	No	No	Si	Negativa	Vacunada	Negativa	360	0	0	0	0	0	0	0	0	0	0	0	0	No	No	Si	Si	Si	No	No
1	Hombre	18	3	1	2	11_ 25	1	6	Desconocido	No procede	Hombre	No	Versátil	Si	No	No	No procede	No	No	No	No	Desconocido	No procede	No	No	No	Negativa	Vacunada	Negativa	361	0	0	0	0	0	0	0	0	0	0	0	0	No	No	Si	Si	No	Si	Si
1	Hombre	17	3	1	2	11_ 25	1	6	Desconocido	No procede	Hombre	No	Versátil	Si	No	No	No procede	No	No	No	Si	No	No procede	No	No	No	Negativa	Vacunada	Negativa	362	0	0	0	0	0	0	0	0	0	0	0	0	No	No	No	No	No	No	No
2	Hombre	19	5	2	2	11_ 25	1	6	Desconocido	No procede	Mujer	Si	Insertivo	Si	No	No	No	No	No	No procede	No	Desconocido	No procede	No	No	No	Desconocido	Vacunada	Desconocido	363	0	0	0	0	0	0	0	0	0	0	0	0	Desconocido	Desconocido	Desconocido	Desconocido	Desconocido	Desconocido	Desconocido
4	Mujer	18	6	3	2	11_ 25	1	6	Desconocido	No procede	Hombre	Si	No	Si	No	Si	Si	Si	No procede	No procede	No	No	No	No	No	Si	Negativa	Negativa	Negativa	364	0	0	0	0	0	0	0	0	0	0	0	0	Si	No	Si	Si	No	No	No
2	Hombre	19	6	3	2	26_ 50	1	6	Desconocido	No procede	Mujer	Si	No	No	No	No	No	No procede	No procede	No procede	No	No	No procede	No	No	Si	Desconocido	Desconocido	Desconocido	365	1	1	0	0	0	0	1	0	0	0	0	0	No	No	Si	No	No	Si	Si
2	Hombre	19	1	4	3	11_ 25	1	6	Desconocido	No procede	Mujer	Si	Insertivo	Si	No	No	No	No	No	No procede	Si	No	No procede	No	No	No	Pasada	Vacunada	Negativa	366	0	0	0	0	0	0	0	0	0	0	0	0	No	No	Si	No	Si	No	No
2	Hombre	18	3	1	3	2_ 10	1	6	Desconocido	No procede	Mujer	Si	No	Si	No	No	No	No	No procede	No procede	No	Desconocido	No procede	No	No	No	Desconocido	Vacunada	Desconocido	367	0	0	0	0	0	0	0	0	0	0	0	0	No	No	Si	Si	Si	Si	Si
1	Hombre	19	3	1	3	2_ 10	1	6	Desconocido	No procede	Hombre y Mujer	Si	Insertivo	Si	No	Si	Si	No	Si	No procede	No	No	No procede	No	No	No	Negativa	Vacunada	Negativa	368	0	0	0	0	0	0	0	0	0	0	0	0	No	No	Si	Si	No	No	No
1	Hombre	18	3	1	2	Desconocido		7	Desconocido	No procede	Hombre	No	Versátil	Si	No	No	No procede	No	Si	No	No	Desconocido	No procede	No	No	Si	Negativa	Vacunada	Negativa	369	1	1	0	0	0	1	0	0	0	0	0	0	No	No	No	No	No	No	No
1	Hombre	17	1	4	4	Desconocido		7	Desconocido	Desconocido	Desconocido	Desconocido	Desconocido	Desconocido	No	Desconocido	Desconocido	Desconocido	Desconocido	Desconocido	Desconocido	Desconocido	Desconocido	Desconocido	Desconocido	Desconocido	Pasada	Crónica	Negativa	370	1	1	0	0	1	0	0	0	0	0	0	0	Desconocido	Desconocido	Desconocido	Desconocido	Desconocido	Desconocido	Desconocido
2	Hombre	18	3	1	4	Desconocido		7	Desconocido	No procede	Desconocido	Desconocido	Desconocido	Desconocido	No	Desconocido	Desconocido	Desconocido	Desconocido	Desconocido	Desconocido	Desconocido	No procede	Desconocido	Desconocido	No	Pasada	Vacunada	Negativa	371	0	0	0	0	0	0	0	0	0	0	0	0	Desconocido	Desconocido	Desconocido	Desconocido	Desconocido	Desconocido	Desconocido
1	Hombre	18	3	1	4	Desconocido		7	Desconocido	No procede	Hombre	No procede	Desconocido	Desconocido	No	Desconocido	Desconocido	Desconocido	Desconocido	Desconocido	Desconocido	Desconocido	No procede	No	No	Si	Negativa	Desconocido	Negativa	372	1	2	1	0	0	1	0	0	0	0	0	0	No	No	Desconocido	Desconocido	Desconocido	Desconocido	Desconocido
4	Mujer	19	4	2	4	Desconocido		7	Desconocido	No procede	Hombre	Desconocido	Desconocido	Desconocido	No	Desconocido	Desconocido	Desconocido	Desconocido	Desconocido	Desconocido	Desconocido	No	No	No	Si	Desconocido	Desconocido	Desconocido	373	0	0	0	0	0	0	0	0	0	0	0	0	No	No	Desconocido	Desconocido	Desconocido	Desconocido	Desconocido
2	Hombre	17	6	3	4	Desconocido		7	Desconocido	No procede	Mujer	Desconocido	Desconocido	Desconocido	No	Desconocido	Desconocido	Desconocido	Desconocido	Desconocido	Desconocido	Desconocido	No procede	No	No	Si	Desconocido	Desconocido	Desconocido	374	0	0	0	0	0	0	0	0	0	0	0	0	No	No	Desconocido	Desconocido	Desconocido	Desconocido	Desconocido
[truncated: 54 more columns]
